# Supplementary material for: Reader reception of translation strategies for Li Bai’s “Yu Jie Yuan”: Empirical evidence from a mixed-methods study
Source: PLoS One. 2026 May 5;21(5):e0348360. doi: 10.1371/journal.pone.0348360 (PMC13143058; doi:10.1371/journal.pone.0348360)
Supplement: S1 File — This file contains the anonymized raw data collected for the study, including demographic variables and responses to all questionnaire items. The dataset serves as the basis for the statistical analyses reported in the article. (XLSX) [file pone.0348360.s001.xlsx]

## Sheet: Sheet0
Progress	Duration (in seconds)	Finished	UserLanguage	Q1	Q2	Q3	Q4	QID3_1	QID3_2	QID3_3	QID3_4	QID3_5	QID9_1	QID9_2	QID9_3	QID9_4	QID9_5	QID10_1	QID10_2	QID10_3	QID10_4	QID10_5	QID11_1	QID11_2	QID11_3	QID11_4	QID11_5	Q25	Q26	Q27	Q28
Progress	Duration (in seconds)	Finished	User Language	What is your age?	What is your gender?	What is your education background?	What is your occupation?	Part 2 contains 4 different English translations of one famous classical Chinese poem by unknown translators.Version 1 is translated in prose form, version 2 is translated in free verse form, version 3 is translated in rhymed form, and version 4 is translated in word-for-word form with Chinese Pinyin and Wade-Giles romanization system provided for reading the poem. Please read the original poem a…	Part 2 contains 4 different English translations of one famous classical Chinese poem by unknown translators.Version 1 is translated in prose form, version 2 is translated in free verse form, version 3 is translated in rhymed form, and version 4 is translated in word-for-word form with Chinese Pinyin and Wade-Giles romanization system provided for reading the poem. Please read the original poem a…	Part 2 contains 4 different English translations of one famous classical Chinese poem by unknown translators.Version 1 is translated in prose form, version 2 is translated in free verse form, version 3 is translated in rhymed form, and version 4 is translated in word-for-word form with Chinese Pinyin and Wade-Giles romanization system provided for reading the poem. Please read the original poem a…	Part 2 contains 4 different English translations of one famous classical Chinese poem by unknown translators.Version 1 is translated in prose form, version 2 is translated in free verse form, version 3 is translated in rhymed form, and version 4 is translated in word-for-word form with Chinese Pinyin and Wade-Giles romanization system provided for reading the poem. Please read the original poem a…	Part 2 contains 4 different English translations of one famous classical Chinese poem by unknown translators.Version 1 is translated in prose form, version 2 is translated in free verse form, version 3 is translated in rhymed form, and version 4 is translated in word-for-word form with Chinese Pinyin and Wade-Giles romanization system provided for reading the poem. Please read the original poem a…	Version 2 The Jewel Stairs’ Grievance The jeweled steps are already quite white with dew, It is so late that the dew soaks my gauze stocking, And I let down the crystal curtain And watch the moon through the clear autumn. - 1.How do you like the relatedness of Version 2’s poetic form, diction and sound to what it is about?	Version 2 The Jewel Stairs’ Grievance The jeweled steps are already quite white with dew, It is so late that the dew soaks my gauze stocking, And I let down the crystal curtain And watch the moon through the clear autumn. - 2. How do you like Version 2’s hidden gist reflected through its images?	Version 2 The Jewel Stairs’ Grievance The jeweled steps are already quite white with dew, It is so late that the dew soaks my gauze stocking, And I let down the crystal curtain And watch the moon through the clear autumn. - 3.How do you like Version 2’s success in arousing your emotions and getting you involved in the poetic atmosphere?	Version 2 The Jewel Stairs’ Grievance The jeweled steps are already quite white with dew, It is so late that the dew soaks my gauze stocking, And I let down the crystal curtain And watch the moon through the clear autumn. - 4. How do you like the way the character behaves in Version 2 is explained?	Version 2 The Jewel Stairs’ Grievance The jeweled steps are already quite white with dew, It is so late that the dew soaks my gauze stocking, And I let down the crystal curtain And watch the moon through the clear autumn. - 5. How do you like Version 2 in general?	Version 3 Waiting in Vain on Marble Steps The marble steps with dew turn cold, Silk soles are wet when night grows old. She comes in, lowers crystal screen, Still gazing at the moon serene. - 1.How do you like the relatedness of Version 3's poetic form, diction and sound to what it is about?	Version 3 Waiting in Vain on Marble Steps The marble steps with dew turn cold, Silk soles are wet when night grows old. She comes in, lowers crystal screen, Still gazing at the moon serene. - 2. How do you like Version 3’s hidden gist reflected through its images?	Version 3 Waiting in Vain on Marble Steps The marble steps with dew turn cold, Silk soles are wet when night grows old. She comes in, lowers crystal screen, Still gazing at the moon serene. - 3.How do you like Version 3’s success in arousing your emotions and getting you involved in the poetic atmosphere?	Version 3 Waiting in Vain on Marble Steps The marble steps with dew turn cold, Silk soles are wet when night grows old. She comes in, lowers crystal screen, Still gazing at the moon serene. - 4.How do you like the way the character behaves in Version 3 is explained?	Version 3 Waiting in Vain on Marble Steps The marble steps with dew turn cold, Silk soles are wet when night grows old. She comes in, lowers crystal screen, Still gazing at the moon serene. - 5. How do you like Version 3 in general?	Version 4 Title Yù jiē yuàn Yü chieh yüan Jade Steps Grievance Line 1 Yù jiē shēng bái lù Yü chieh sheng pai lu Jade steps generate white dew Line 2 Yè jiǔ qīn luó wà yeh chiu ch'in lo wa Night long invade silk stockings Line 3 Què xià shuǐ jīng lián ch’üeh hsia shui ching lien But lower water cystal curtain Line 4 Líng lóng wàng qiū yuè ling lung wang ch’iu yüeh Delicate subtle watch autumn moon…	Version 4 Title Yù jiē yuàn Yü chieh yüan Jade Steps Grievance Line 1 Yù jiē shēng bái lù Yü chieh sheng pai lu Jade steps generate white dew Line 2 Yè jiǔ qīn luó wà yeh chiu ch'in lo wa Night long invade silk stockings Line 3 Què xià shuǐ jīng lián ch’üeh hsia shui ching lien But lower water cystal curtain Line 4 Líng lóng wàng qiū yuè ling lung wang ch’iu yüeh Delicate subtle watch autumn moon…	Version 4 Title Yù jiē yuàn Yü chieh yüan Jade Steps Grievance Line 1 Yù jiē shēng bái lù Yü chieh sheng pai lu Jade steps generate white dew Line 2 Yè jiǔ qīn luó wà yeh chiu ch'in lo wa Night long invade silk stockings Line 3 Què xià shuǐ jīng lián ch’üeh hsia shui ching lien But lower water cystal curtain Line 4 Líng lóng wàng qiū yuè ling lung wang ch’iu yüeh Delicate subtle watch autumn moon…	Version 4 Title Yù jiē yuàn Yü chieh yüan Jade Steps Grievance Line 1 Yù jiē shēng bái lù Yü chieh sheng pai lu Jade steps generate white dew Line 2 Yè jiǔ qīn luó wà yeh chiu ch'in lo wa Night long invade silk stockings Line 3 Què xià shuǐ jīng lián ch’üeh hsia shui ching lien But lower water cystal curtain Line 4 Líng lóng wàng qiū yuè ling lung wang ch’iu yüeh Delicate subtle watch autumn moon…	Version 4 Title Yù jiē yuàn Yü chieh yüan Jade Steps Grievance Line 1 Yù jiē shēng bái lù Yü chieh sheng pai lu Jade steps generate white dew Line 2 Yè jiǔ qīn luó wà yeh chiu ch'in lo wa Night long invade silk stockings Line 3 Què xià shuǐ jīng lián ch’üeh hsia shui ching lien But lower water cystal curtain Line 4 Líng lóng wàng qiū yuè ling lung wang ch’iu yüeh Delicate subtle watch autumn moon…	Please make some comments on your most favorite version.	Please name a few translators of Chinese literature, either American, British, or Chinese, etc. (Leave blank if not applicable)	Please names a few Chinese poets or writers if you know (Leave blank if not applicable)	Note：If you have any comments on the translation of classical Chinese poetry, please write here:
100	254	1	EN	3	5	9	Copy Editor	3	3	2	3	3	3	2	2	1	2	3	3	3	3	3	2	1	2	1	1	Poems should rhyme. All of them seem a bit too vague about the fact that she went back inside her room.	N/A	N/A	I've watched enough cdramas to respect the fact that every short line of Chinese dialogue might need a few paragraphs to explain the nuance in English.
100	107	1	EN	2	5	2	Unemploymed	3	3	3	3	3	3	3	3	3	3	3	3	3	3	3	3	3	3	3	3	I like all versions	I don’t know any translators		N/A
100	352	1	EN	2	5	2	Full-time student	2	2	3	3	2	4	4	4	4	4	4	3	3	3	3	4	4	4	4	5	Version 4, while seemingly the shortest in terms of available English translation, evoked the most emotion and conveyed the original story the best as its use of words were similar to the original one and its diction flowed well.			No comments.
100	283	1	EN	2	5	3	Ultrasound technologist	4	3	4	3	4	4	2	2	3	3	4	3	4	4	4	2	3	2	2	2	I like version 1 best. It is poetic, yet easy to understand			None
100	485	1	EN	3	5	9	homemaker	4	3	4	3	3	4	4	3	4	4	5	5	5	5	5	3	3	3	3	3	I found the third version the easiest to picture and the one that sounded the best		Li Young Lee	NA
100	152	1	EN	2	4	9	Engineer	4	4	3	4	4	4	3	3	3	3	4	3	4	4	4	2	2	2	2	2	I like the word choice and structure. I also like that it is in third person and not first			N/A
100	671	1	EN	3	5	10	AI Trainer	4	4	3	4	3	2	2	3	3	2	4	4	5	5	5	3	3	2	1	2	Version 3 is my favorite! I feel like it flows the most smoothly, and it does a nice job of describing the situation.		Amy Tan	I don't have any comments. Since I don't speak Chinese, I don't feel like I can appropriately evaluate Chinese-to-English translations.
100	223	1	EN	2	4	11	no	4	4	3	3	4	3	2	4	3	4	5	2	4	3	4	1	1	1	1	1	I think Version 3 was my most favorite version			NA
100	447	1	EN	2	5	9	None	2	3	2	2	3	4	4	4	4	4	5	5	5	5	5	3	3	3	3	3	Version 3 was my favorite as it captured the character’s feelings and the setting		.	.
100	881	1	EN	3	5	9	sales	4	4	4	4	4	3	3	3	3	3	4	4	4	4	4	1	1	1	1	1	I really like version 1, I feel like it captures the mood			n/a
100	1474	1	EN	3	4	9	Computer Technician	3	4	3	3	4	3	4	4	3	4	3	4	3	4	4	3	4	4	3	3	Version 3 I think it is the most poetic of them all			No comments
100	489	1	EN	2	4	2	Unemployed	5	5	5	4	5	4	2	3	2	3	3	3	3	2	3	4	4	3	3	4	Version 1 is my favorite, it feels the most like a real poem.		Du Fu	none
100	290	1	EN	2	5	9	Nurse	3	3	4	4	4	5	5	5	5	5	5	5	5	5	5	2	2	2	2	2	My favorite version was the rhymed version because it makes sense and is also catchy. More memorable			This was an interesting study! I am unfamiliar with Chinese poets / translators
100	104	1	EN	2	5	9	n/a	5	5	4	3	4	4	3	3	3	3	3	2	2	3	3	3	4	3	3	3	Version one is the most eloquent			n/a
100	497	1	EN	2	4	9	Accountant	3	3	2	3	2	3	3	3	3	3	4	5	4	4	4	2	2	2	2	2	The rhymes allowed me to get a clear vision of what was happening in the poem.			Rhymes help those who are unfamiliar with Chinese poetry.
100	391	1	EN	3	5	9	content creator	3	3	2	3	3	2	3	2	2	2	4	3	4	3	4	2	3	2	2	2	I realize it is rhyming, but it just gives it better flow and I'm able to visual the scene easier.			was interesting, but I do not have any familiarity with Chinese poetry
100	601	1	EN	3	5	9	Operations Lead	4	3	3	3	4	4	4	4	4	4	3	3	3	3	3	2	3	2	4	2	Version 2 felt the most intriguing and accessible to me	I surely do not know any unfortunately	Oh my gosh I am ashamed to not have any come to mind	No further comments, I feel so uneducated now
100	334	1	EN	3	5	2	Judicial assistant	4	4	4	4	4	3	2	2	2	2	3	3	3	3	3	1	1	1	1	1	My favorite version is the 1st one. I just like the flow of it.			No comment
100	475	1	EN	3	4	9	stay at home parent	4	4	4	4	4	3	2	2	2	2	4	4	4	4	4	3	3	4	4	4	Version 1 is my favorite because I was able to visualize it much better.	Arthur Waley, James Legge, Ezra Pound, Burton Watson	Li Bai, Du Fu, Su Shi	None at this time.
100	564	1	EN	3	4	10	Engineer	3	3	3	3	3	2	2	2	3	2	5	5	5	4	5	1	1	2	1	2	Version 3 gave best description and aroused emotions		Sun Tzu, Confucius	Based on this example, it seems the literal word-for-word translation should not be used
100	215	1	EN	2	4	2	CCSII	3	3	3	3	4	4	4	3	4	4	5	5	5	5	4	3	4	4	3	4	Version 3 provided a flow with the rhyming words.			None
100	282	1	EN	2	4	9	Accounting	4	4	5	3	4	3	2	2	3	3	4	4	5	4	4	3	3	4	4	3	I like the rhyme version it’s easy to understand but also Interesting	Tipsy wanderer		There very interesting
100	2227	1	EN	3	4	9	Construction Supervisor	3	2	2	2	3	3	3	3	4	3	5	5	5	5	5	3	3	4	4	4	Version 2. What I like about this version is the vivid imagery created by the contrast between the white jeweled steps covered in dew and the gauze stockings soaked in tears. It evokes a sense of melancholy and beauty at the same time.			N/A
100	2307	1	EN	3	5	9	Nurse	3	2	2	2	3	3	3	3	4	3	4	5	5	5	4	3	4	3	4	4	Version 2. What I like about this version is the vivid imagery created by the contrast between the white jeweled steps covered in dew and the gauze stockings soaked in tears. It evokes a sense of melancholy and beauty at the same time.			N/A
100	343	1	EN	2	4	9	Scientist	4	2	4	5	4	4	5	4	3	5	5	4	4	5	4	2	3	3	1	3	Version two provides good imagery and prose			n/a
100	468	1	EN	3	5	10	Design	2	3	2	3	1	2	3	1	1	2	4	3	4	4	4	2	2	2	3	2	Version 3 - the translation works the best and the poem rhymes		Li Bai, Su Shi	N/A
100	495	1	EN	4	4	11	Special Education Assistant at a public middle school, western USA	4	4	3	3	4	4	4	4	3	4	2	2	2	2	2	2	2	2	2	2	Version 2 is my favorite, as it seems to better capture the spirit. I would like to know more though about the woman's loneliness, boredom and "helplessness" that she felt when looking at the moon, perhaps longing for a better or different life.			I like the ones that are more narrative in English. Version 2 is not only more of a free verse narrative in English but is written from the woman's point of view, with the personal pronoun I, versus Version 1 which is still a bit distant writing in third person pronoun. The rhyming version seemed too forced, like random words struggling to find a meaningful story.
100	394	1	EN	3	5	3	Homemaker	4	4	4	4	4	3	3	3	3	3	3	4	3	3	3	2	2	2	2	2	Version 1 is my favorite because I can visualize it better than the other versions. The words "retreating" and "lingering" help me visualize the character in the poem.			NA
100	444	1	EN	3	4	9	Grounds Maintenance Worker	2	3	3	4	3	3	3	3	4	3	4	4	4	3	4	2	2	2	2	2	I like version three the best because of the English rhyming structure. It feels more poetic to me as that's what I saw most in school.			It's very interesting but I feel like a lot of the nuance is lost to a non-speaker like me.
100	364	1	EN	3	4	2	Retail Associate	4	4	4	4	4	3	3	4	3	3	4	4	4	4	4	1	1	1	1	1	Version 3 as the rhyming makes it more snappy and memorable.		Louis Cha	N/A
100	321	1	EN	3	5	9	Exec asst	4	4	3	4	4	2	2	1	3	1	2	2	2	2	2	1	1	1	1	1	My favorite was very emotional			Fun survey. Enjoyed learning
100	365	1	EN	3	5	9	None	3	1	2	3	1	3	1	2	3	2	5	4	5	4	5	2	2	1	2	1	I like Version 3 the best. It's extremely poetic yet conveys the meaning very well, in my opinion. It arouses feelings, beauty, deep thoughts.			Hope you have a poetic evening.
100	235	1	EN	3	5	9	Dental Hygienist	3	3	3	3	3	4	4	4	4	4	5	5	5	5	5	3	3	3	3	3	I like the description and style of verse 3			no comments
100	342	1	EN	3	5	3	coordinator	4	3	5	3	4	2	2	2	2	2	3	3	3	3	3	1	1	1	1	1	I liked the first best	I don't know	I don't know	none
100	1017	1	EN	4	5	3	Retired	5	5	5	5	5	5	5	5	5	5	5	5	5	5	5	5	5	5	5	5	In each version I feel the cold, wet marble she sits on. The sourse of her escape is the Autumn moon.	I'm not sure if you want translation from the poems above or from poetry I've read in the past of Chinese translations.	I have collective books of poetry but not within reach. I do remember reading a book of Mao's poetry. I believe the book was titled "Is This the Enemy?"	Although I spent months working in China decades ago, I found the language hard and I struggled with it. I wish I retained more of what I learned. I do love poetry.
100	382	1	EN	3	4	9	information technology	3	4	2	3	3	4	4	4	4	4	3	3	2	2	3	1	1	1	1	1	version 2 makes me visualize more			n/a
100	298	1	EN	3	5	2	self employed	4	3	3	4	4	2	3	3	2	3	4	4	4	4	4	1	1	1	1	1	I think the first one sounded more resentful or had the feeling the original did more			I do not
100	295	1	EN	2	4	2	Unemployed, looking for work	4	3	3	3	3	4	4	4	3	4	5	4	4	4	4	4	4	5	4	4	The 3rd and the 4th versions both had excellent word choice, even if it was not translated word for word.			I’d like to look into more translated poetry, I’m curious to hear more.
100	279	1	EN	3	5	9	Physical Therapist Assistant	4	4	2	3	4	4	4	4	4	4	5	5	5	5	5	3	3	3	3	3	The rhyme in the third version is preferred			Interesting
100	624	1	EN	2	5	9	Staff Research Associate	4	3	4	4	4	3	4	3	4	4	4	4	5	5	4	3	4	3	3	4	I like the way the rhyming poem conveys the meaning while still being able to link words together to rhyme. I enjoy the rhythm of the poetry and how it ties together with the original poem while still being unique.			I enjoyed all translations of the Chinese poetry and find them all quite representative of the original poem!
100	433	1	EN	2	4	9	Research Analyst	4	4	3	2	3	3	4	4	2	3	4	4	4	3	4	4	4	4	4	4	I felt the most moved by version 3. I felt it did the best job of pulling me in and creating a vision for me.			N/A
100	413	1	EN	2	5	10	Associate Analyst	4	3	5	3	4	2	2	2	2	2	4	4	5	5	4	1	2	1	2	2	I liked the first version the best. I felt that it accurately captured the feel and emotion of the poem.			N/A
100	369	1	EN	2	4	2	Warehouse worker	4	3	3	3	4	4	4	3	4	5	4	5	4	5	5	3	2	3	3	3	The way Version 3 is typed makes it more appealing.			I do not.
100	340	1	EN	2	5	2	Student	3	4	3	4	4	4	4	3	4	3	5	4	4	3	4	1	1	1	1	1	I love to read but I like to read things for pleasure instead of super intimidating, intellectual language so that is why version 3 is my favorite.	n/a	n/a	n/a
100	472	1	EN	2	5	2	SELF EMPLOYED	4	5	4	3	4	2	2	2	3	2	5	5	5	5	5	4	3	4	4	4	My favorite has beautiful rhyming.		Alan Watts	N/A
100	310	1	EN	3	5	10	medical writer	4	4	4	4	4	3	3	3	2	2	4	4	4	4	5	3	2	2	3	2	Version 1 sounds most poetic and pretty, but version 3 makes me smile because I like rhyming poetry		Amy Tan?	it probably doesn't tanslate as well in English
100	505	1	EN	4	5	2	Retired	4	4	4	4	4	3	2	2	2	2	4	3	3	4	4	3	2	2	2	2	Version 1 is my favorite. It seems to tell a descriptive story.			NA
100	831	1	EN	3	5	2	homemaker	3	4	4	3	3	2	2	1	3	2	5	4	5	4	4	4	4	3	4	4	Though I liked the way version 3 rhymed, version 4 is my personal favorite. I am learning Chinese, so having the pinyin version along with the English translation is very pleasing.		Jin Yong, Liu Cixin, Mo Xiang Tong Xiu	I'm unsure how much translation is actually available, but it would always be wonderful to have more available in English.
100	510	1	EN	3	5	10	Healthcare Informatics	3	2	2	2	3	3	2	2	3	3	4	4	3	3	4	3	3	4	3	3	My favorite version was version 3, I’m thinking this is because easier to understand and more westernized.			The translation is hard for me I guess because in American we use a lot of “filler” words to get our point across and these Chinese translations do not have “filler” words.
100	260	1	EN	3	4	3	Gaming	4	3	3	3	4	3	3	3	4	3	4	4	3	3	3	4	4	3	3	4	I like the first one how it pauses and reads out	American		Overall very good translation
100	216	1	EN	2	4	2	student	3	3	2	3	3	4	4	3	4	4	4	4	4	4	5	1	1	1	1	1	The are very nice and kind and make me happy.		Laozi	none
100	328	1	EN	3	5	9	Transcriptionist	4	4	5	4	4	2	3	2	2	2	3	2	3	1	3	1	1	1	1	1	The first version flows the best and evokes the imagery I imagine the original does	Howard Goldblatt, Eleanor Goodman	Li Bai	I think it is less important to be word for word translated as it is to evoke the same imagery and emotion
100	626	1	EN	2	4	9	Software engineer	5	5	4	5	5	2	2	2	2	2	3	3	3	3	3	1	1	1	1	1	I thought the prose form flowed well and did well to convey the intended meaning, though it would be difficult to discern without some additional cultural context.		Confucious, Sun Tzu, Mao Ze Dong	I think it's pretty difficult to translate poetry, so I was impressed by how well the first one came out.
100	462	1	EN	2	5	2	warehouse worker	4	4	2	3	3	3	3	1	3	2	4	4	4	4	4	1	1	1	1	1	I think version 3 represented the original text the best while also being an translated interpretation of what poetry in English is like			N/A
100	343	1	EN	2	4	9	Sales	3	3	2	4	3	4	3	2	3	3	5	3	4	4	5	4	4	3	5	3	Version 3 is my favorite. The rhyming nature of the translation better relates with western audiences. This also helps the read feel the emotions present.			It is a very beautiful poem and I feel all the translations captured the essence of the original poem.
100	232	1	EN	3	4	10	Bank manager	2	2	3	3	2	4	4	4	4	4	3	4	3	3	4	4	4	4	4	4	I like the jewel stair case and the crystal curtain imagery		Sun tzu	None
100	313	1	EN	3	4	2	Handyman	4	4	4	4	4	4	5	4	4	4	3	3	3	3	3	4	4	3	3	4	I prefer version 2 due to its cadence and descriptive terms.	Pinyin, Wade-Giles	Confucious	No comments
100	127	1	EN	3	5	9	Homemaker	4	3	4	2	4	4	4	5	2	4	2	4	5	3	4	2	4	5	3	5	My favorite version is 3. It makes me happy.			I think it translates decently
100	239	1	EN	2	4	2	General Merchandise	3	2	4	4	4	4	3	5	3	4	4	4	5	3	5	2	3	4	2	2	Version 2			I think it is great to translate them so more people can read them
100	324	1	EN	3	4	2	Care giver	3	2	2	3	2	4	3	4	2	3	4	4	5	4	4	3	3	2	2	2	The 2nd one piqued my interest as they described the scene.			N/A
100	349	1	EN	2	5	9	Software Engineer	3	4	4	3	3	3	2	2	1	1	3	3	3	2	2	2	1	1	1	1	I like version 1 best because it paints the most vivid picture of the scene for me			n/a
100	411	1	EN	3	5	9	Data Analyst	3	3	3	4	3	3	3	2	2	3	4	4	4	4	4	3	2	2	2	2	Version 3 has a nice diction and sound, and has the subtle undertone that the person is unsatisfied.		Sun Tzu	N/A
100	365	1	EN	2	5	10	Social Worker	3	3	2	3	3	4	4	4	3	4	2	1	2	2	2	2	2	2	2	2	Version 2 felt the most authentic to the deeper meaning of the original poem. It is the only one that made me feel emotionally invested.			N/A
100	286	1	EN	3	4	9	Education	3	4	3	3	3	3	3	3	3	3	4	3	2	3	3	2	2	2	2	2	Version one flows nicely			None
100	143	1	EN	3	5	9	account manager	4	4	3	4	3	3	3	2	3	4	3	3	2	3	4	3	3	4	2	2	i liked version 3, resonated most with me :)			n/a
100	464	1	EN	2	5	9	Student	4	4	4	4	4	3	4	3	3	3	3	4	3	3	3	3	3	4	3	3	I prefer the poems that are elusive to the subject of the poem			Every interpretations seems to grasp an aspect of a poem and meaning of the same poem but seem very different from one another
100	324	1	EN	2	4	9	Software Engineer	4	4	3	4	5	2	1	1	1	1	3	3	4	3	3	2	4	4	3	3	I liked the first version the best because it seemed like the deeper meaning of the poem came through more clearly.			n/a
100	319	1	EN	3	4	9	Biologist	4	3	2	3	4	2	2	1	2	1	4	3	3	3	3	1	1	1	1	1	I delt the first translation did the best in working the original poem into the english language			No comments
100	393	1	EN	3	5	11	online retail	4	4	5	4	5	4	3	3	3	3	5	5	5	5	5	2	2	2	2	2	version 3 uses words that make me picture and feel the situation			I know nothing about translation but enjoyed reading and comparing the options
100	421	1	EN	3	4	10	US Navy	4	4	4	4	5	4	3	3	3	3	3	3	3	3	3	2	2	2	2	2	I figured all of them would be close but not the case. Version 1 is by far the best.		Sun Tsu	Interesting there are so many ways to translate from Mandarin into ENglish. Had no idea.
100	306	1	EN	3	4	2	Graphic Designer	3	4	4	3	4	4	4	4	3	4	4	3	3	3	3	1	1	1	1	1	Version 2 sounded nice to me and seemed translated the best.			NA
100	82	1	EN	2	5	2	security	3	4	2	3	4	4	5	2	4	3	4	2	5	3	3	3	5	3	4	4	version 4 because it has the original with the translation			n/a
100	346	1	EN	3	5	3	operator	3	4	3	4	4	4	4	3	3	3	4	4	5	4	4	2	4	2	3	3	version 3 just had more imagery in my head than the others			n/a
100	418	1	EN	3	5	9	Disabled	3	4	3	4	4	4	4	4	4	4	3	3	3	4	3	2	3	2	4	3	I like version two because I can picture it in my mind			I don't have any
100	388	1	EN	3	4	9	business analyst	4	4	4	4	4	3	3	2	2	2	5	5	4	4	4	3	3	3	3	3	Version 1 and 3 are beauitfully written			The more literal translations did not capture the artistry of the original
100	835	1	EN	3	4	11	Educator	4	4	4	4	4	3	3	2	2	3	5	5	4	5	5	2	2	2	1	2	I like the rhymed version because it sounds like a real poem		Li Bai, Du Fu	None
100	668	1	EN	3	5	9	Management	4	4	5	5	5	5	4	5	4	4	4	4	4	4	3	3	3	3	3	3	I liked version 1 the best. The narration helps me to envisions the scene and I imagine the concubine waiting outside then wondering inside and lowering the curtain while she waits and looks at the moon.			I thought reading both version 1 and version 2 gave me a very well rounded depiction of the poem through two entirely different points of view.
100	342	1	EN	3	5	9	Pharmacist	2	2	2	2	2	3	4	4	3	3	4	4	4	4	4	4	4	3	4	4	I think the rhyming in version 3 makes it stand out and seem more mysterious			N/A
100	612	1	EN	3	4	9	Sleep Technologist	4	4	4	3	4	4	4	5	4	4	3	3	4	3	3	2	2	3	2	2	I think the prose version was my favorite and most illustrative.			It’s beautiful, but the translated versions are more enjoyable to me.
100	412	1	EN	3	4	9	Management	2	1	1	1	2	2	3	2	2	2	4	4	4	4	4	4	2	2	2	3	Version 3, although not the most literal translation, maintains the tone and integrity of the original poem.			I have read translations where the original Chinese text, Pinyin, and the English translation (with annotations) are provided. I think a properly executed academic translated version should incorporate all of those and have each supplement each other.
100	375	1	EN	3	4	9	Search Engine Evaluator	1	3	1	1	1	4	4	4	4	4	5	5	5	5	5	4	4	4	4	4	I understood the flow better and felt more emotion from version 3			N/A
100	367	1	EN	3	4	9	Prolific research participant	4	5	4	4	5	4	4	5	4	5	4	4	4	4	4	4	4	4	4	4	The first version was my favorite.		Lao tzu	It was beautiful
100	244	1	EN	3	4	9	Fulfillment associate	4	4	4	4	4	2	3	2	3	2	3	3	3	3	3	3	4	4	4	3	Version 1 is the most descriptive and creates an atmosphere that puts me in the heart of the poem.			No additional feedback
100	826	1	EN	4	5	3	Self Employed	3	3	2	2	3	2	2	2	2	2	4	3	2	3	2	1	1	2	2	1	I liked the wording in Version 3			I have none
100	235	1	EN	3	5	3	Tech	2	3	1	1	2	3	3	2	2	3	4	3	4	4	5	2	2	2	2	1	Waiting in Vain on Marble steps made the most 'sense' and painted a picture.			None, never have participated in doing this before.
100	539	1	EN	3	5	9	homeschool parent	2	3	2	2	2	4	3	3	3	3	4	3	4	4	4	2	3	2	2	2	Version 3 was the best because it flowed the best in English-the others didn't make sense or have the rhythm that #3 did.			Translating poetry seems really hard since the words are not going to make the same rhythms in a different language. Some of the imagery and meanings also seem like they would be lost due the culture difference as well.
100	195	1	EN	2	5	9	Credit Analyst	3	2	2	3	3	3	3	2	3	3	4	4	4	4	5	3	3	2	2	3	Version three was nice to read; it flowed well			N/A
100	777	1	EN	3	5	2	Unemployed	4	4	5	4	4	3	4	3	4	3	4	3	3	3	3	1	2	1	1	1	My favorite is Version 1 because I think is strikes a good balance between poetic writing and explaining what's happening in the poem. The writing is high quality.		Du Fu, Ha Jin	I don't have any comments.
100	450	1	EN	3	5	9	Food service/retail worker	2	3	1	2	2	3	4	3	2	3	4	4	4	4	4	3	4	2	3	3	Version three is the most succinct version, and it flows the best of all three.			N/A
100	299	1	EN	2	5	9	Legal Assistant	3	3	3	4	4	4	4	4	4	5	2	2	2	2	2	1	1	1	1	1	The Second one was easy to understand but also written eloquently enough where it felt like true poetry.			Sometimes we wonder if the true meaning is lost in translation, but the art behind the poetry is still there.
100	385	1	EN	3	5	9	Gemologist	4	4	5	5	4	5	5	5	5	5	4	4	4	4	4	2	2	2	2	2	I thought number two was more straightforward and would be easier to understand without the backstory being provided		li quinzhao	none
100	102	1	EN	2	4	9	Tysa	3	3	3	5	5	4	3	4	5	3	4	5	4	4	5	4	4	5	5	3	I like the elegance and beautiful			No
100	2098	1	EN	2	4	2	Self Employed	4	5	4	4	4	4	4	3	3	4	4	4	3	3	3	4	4	4	3	4	I would say out of all of them, my favorite is Version 1, with Version 4 being a close second. Really, I liked all of them for different reasons. I think Version 1 involved me the most though. It was the easiest one for me to put myself into and feel the scene and the emotions present.			Although I am not very familiar with specific Chinese poets/translators off the top of my head, I did study Mandarin Chinese for some time and we briefly touched on poetry. I've always appreciated how Chinese poetry can portray such deep concepts and imagery in such succinct verse. I think it may be due to the ability of the characters to infer multiple/deeper meanings due to the context. The lac…
100	465	1	EN	3	4	10	Sales	4	4	5	4	5	4	4	3	4	4	3	2	2	3	2	3	2	3	3	2	I like the first version the best.It seems like it captured the essence		SUN TZU	I think it's good to get some traditional Chinese poetry.It is very interesting.I enjoy learning about this unique and intriguing culture
100	392	1	EN	2	4	9	Yoga teacher	4	4	4	4	4	2	2	2	2	2	3	3	3	2	3	1	1	1	1	1	I like the 1st one because it is very poetic, beautiful, and invokes mystery to which one can dive into to pick apart the meaning and symbols			No
100	648	1	EN	3	5	3	caregiver	5	4	5	5	5	5	4	4	5	5	4	4	4	4	4	4	4	5	5	5	I like version one better because it has more details			Love them
100	386	1	EN	2	5	9	unemployed	5	4	4	4	5	4	4	4	4	3	3	3	3	3	3	2	2	2	2	2	Without context, I like the first. I think it sounds the prettiest when read aloud. I think the second, by making it 1st person, feels lonelier.			Chinese poetry is not a genre I am well-acquainted with. I enjoyed the background and analysis of the short poem a lot though!
100	400	1	EN	2	4	2	student	3	3	3	3	3	2	2	2	2	2	4	4	4	4	4	3	3	2	2	3	Version 3 flows the best. And conveys themes the best.			The most important aspect of trasnlations is the flow of the story. Although some meaning is lost if the general theme is preserved then it is a good translation.
100	178	1	EN	2	4	9	Chef	4	2	5	4	3	5	4	5	4	3	4	5	4	3	4	4	5	4	4	5	I liked number 4 because of the english incorporation			I found it new and interesting
100	329	1	EN	3	4	2	Campus supervisor	3	2	2	3	2	4	4	4	3	4	5	5	5	5	5	1	1	1	1	1	The rhyming version paints a mental image with the words used. There is a clear tone and the themes of luxury and loneliness are easily recognized			None
100	868	1	EN	2	5	3	Student (Full Time)	3	3	4	4	4	2	1	1	3	2	4	4	3	4	4	2	3	2	1	2	The first version gave a very clear image of what was happening, while leaving room for interpretation for how the character is feeling.			It seems difficult to translate, the cultural differences may be an issue especially if the text has themes that may be important that the reader may not pick up on. Due to them not understanding the significance of certain actions, sayings, or items that are presented.
100	419	1	EN	3	5	9	Homemaker	4	4	4	4	4	3	3	3	3	3	3	3	3	3	3	2	2	2	2	2	I really like the prose version of the translation. I think this translation is effective in conveying the setting of the poem.			None.
100	487	1	EN	3	5	9	Human resources	1	2	2	3	2	3	2	2	3	2	3	3	3	3	3	3	2	2	2	3	Version 4 is the closest it gets to conveying the meaning from the original poem. However, that last sentence doesnt convey the way the protagonist is feeling.			Na
100	658	1	EN	2	4	2	Student	4	4	4	4	4	3	3	4	4	3	5	4	5	4	4	2	5	2	3	3	Version 3, the rhyming version, keeps the original meaning while introducing rhymes that help its flow.		Yu Hua	Nothing in particular.
100	364	1	EN	3	5	2	Homemaker	3	3	2	4	3	3	3	2	3	2	4	4	4	4	4	2	3	3	2	2	Version 3 is just more easy to understand.			I think it would very taxing.
100	553	1	EN	3	4	2	Manufacturing	4	5	4	4	4	3	2	2	2	2	3	4	3	3	3	1	1	1	1	1	Version 1 was the better one it described the scenery very well			Very interesting to learn about different cultures though translated poetry, books we can learn alot about human history this way
100	100	1	EN	2	5	2	Sales	3	4	4	3	4	3	4	4	4	4	3	3	4	4	3	4	3	3	4	4	I like the third one the most			None
100	1520	1	EN	3	5	9	English Linguistics Professional	3	2	2	3	3	3	4	4	4	4	4	4	4	3	4	3	3	2	2	3	Oddly enough, in the prose poem, the 1st version, the second half of it actually piqued my interest the most while adding some liveliness to the moment being expressed. Unfortunately the beginning of it was a bit awkward to follow.			This makes me want to find other translations. Glad to help out.
100	645	1	EN	2	4	10	Data Analyst	3	4	4	4	4	4	3	3	2	3	3	3	3	3	3	2	3	3	2	2	I like the prose version best. I think it most clearly conveys both the imagery and the sequence of events, even though I imagine something is missing in the sound.			Translating poetry well is hard! I'm not surprised that it's difficult to translate classical Chinese poetry into English.
100	307	1	EN	3	4	2	Construction	3	2	3	3	3	4	4	3	4	4	2	3	3	4	2	4	3	2	2	3	I enjoyed the rhythm of version 4.			N/a
100	1056	1	EN	3	4	3	currently unemployed	4	5	5	3	4	1	1	1	1	1	5	4	5	5	5	4	4	3	2	3	My favorite is definitely the first version. It is very enjoyable to read, captured my interest easily, and it fits the tone of the original like you described it the best. The third version was also good but to me it doesn't give the feeling that the woman is upset.			Version 4 doesn't flow very well in English, but I really like the words chosen to describe the scene.
100	621	1	EN	3	4	9	Consultant	3	4	3	2	3	2	4	4	3	4	4	4	4	4	4	2	4	4	5	3	Version 3			None
100	455	1	EN	3	5	10	Social worker	3	3	2	3	3	4	4	4	3	4	4	3	4	4	4	2	3	2	2	2	The version that rhymes was my favorite because the imagery was stronger.			None
100	489	1	EN	3	5	9	Account Manager	5	4	3	4	4	3	4	3	5	3	5	5	5	3	5	2	1	1	1	2	Version 3 has a good rhythm, measured syllables, and a nice flow. Honestly, it's more similar to a more Americanized poetry style to which I'm accustomed, and I'm sure that has a lot of weight to my preferences. But overall, Version 1 is a great description of the scenario and actions, Version 2 seems to be more clear from the woman's point of view, and Version 4 is just disjointed and doesn't co…	All are American here as far as I can tell		N/A
100	176	1	EN	2	5	10	Stay at home parent	3	4	3	3	3	4	4	3	4	4	3	3	3	4	3	2	2	2	3	3	I like the first person of Poem 2			I do not.
100	439	1	EN	3	5	3	LPN	1	1	1	3	1	2	1	1	2	1	3	3	3	3	3	3	3	3	3	3	I like three because I can understand it better.			None
100	313	1	EN	2	5	9	Teacher	4	4	2	2	2	2	2	1	2	2	5	5	5	5	5	4	4	4	4	4	I thought version three would be too sing song like but actually, the lexicon of the poem was quite refreshing and I really enjoyed it			Really fascinating as someone that has taken a transliteration workshop for visiting international writers!
100	454	1	EN	3	4	2	Homemaker	3	4	3	3	4	5	5	4	5	5	5	5	5	5	5	3	3	3	3	3	Version 3 rhymes the best. It's the most memorable for me.	XiomaNYC	Wang Wei	No comment
100	226	1	EN	2	5	3	Domestic Engineer	3	4	4	3	4	3	3	4	4	4	3	4	4	4	4	3	4	5	4	4	I like #3, it’s very descriptive			I have no comment
100	728	1	EN	4	4	10	Retired	2	2	2	2	2	3	3	2	4	3	4	4	4	4	4	1	1	1	1	1	I like the rhythm and rhyme of Version 3. Maybe because it's in an English form that I can more easily relate to.			I'm not a fan of classical Chinese poetry. Maybe because it's too subtle for my tastes.
100	206	1	EN	2	4	2	Housemaker	4	4	5	3	4	4	4	4	4	4	3	3	3	4	4	4	4	4	4	4	I liked the details from the first version. I could really imagine the scene in my head as it was being read			N/a
100	424	1	EN	2	5	9	gig worker/graphic designer	4	4	5	4	4	4	4	4	4	4	4	4	4	4	4	3	3	3	3	3	sweet, nice, cute, handsome			n/a
100	661	1	EN	2	4	9	Unemployed	4	4	4	4	5	2	3	2	2	3	4	3	4	4	4	2	2	2	3	2	Version 1 is my favorite. The phrasing most accurately fits the mood of the poem and creates a much more vivid image in my mind while I read it.			I have never really thought about the translation of art and how it can change or take away from the intended message of the artist. I know that in day to day matters translations can be slightly off but typically can get the same message across but art is so much more delicate and precise so it needs to be translated in a way that maintains this.
100	424	1	EN	3	4	9	CEO	2	3	2	2	2	3	3	2	2	3	5	5	5	5	5	3	3	3	3	2	I like the version 3 of this poem. This version expresses the gist and environment very clearly. Besides it is more easy to read and understand.	Arthur Waley, Lin Yutang	Li Bai, Du Fu, Su Shi	The translation of classical Chinese poetry presents unique challenges due to the richness of language, cultural nuances, and the concise yet profound nature of the original texts. Translators often face the task of capturing not just the literal meaning of the words but also the aesthetic, emotional, and philosophical layers embedded within the poetry.
100	1039	1	EN	2	5	2	Unemployed	2	2	1	3	1	3	2	3	3	3	4	3	5	3	4	2	3	3	3	3	I think the rhyming translation has the best poetic flow.			No particular comments
100	245	1	EN	2	4	10	Education	4	4	3	3	3	3	2	2	3	2	4	5	4	4	5	2	1	1	1	1	my most favorite version was the one before last that sounded like real poetry it was great	i have no idea	confucious	na
100	290	1	EN	3	4	3	finance	4	3	4	3	2	3	4	3	2	4	3	2	4	3	2	3	4	3	2	3	good to hear the updated version.			none
100	438	1	EN	4	5	10	retired	5	5	4	5	5	4	4	4	4	4	3	4	4	4	3	4	4	4	4	4	I like the first version best; it is more complex, more wordy, than the others, but to me it better conveys the scene and the meanings	don't know	don't know	none
100	287	1	EN	3	5	2	Homemaker	4	3	5	4	4	2	2	3	5	4	2	2	2	4	5	2	3	4	4	4	Version 1. I like the ceystal curtains and Autumn moon			I think.it aas translated beautifully
100	356	1	EN	3	4	3	HVAC Tech	4	5	4	4	4	3	3	2	2	2	4	4	3	3	4	1	2	1	1	2	Version 1 is my favorite because it is easy to read and understand for today’s readers. I could really see what the character was doing and feeling and follow along.			Na
100	464	1	EN	3	5	3	Self employed	3	4	4	2	3	4	5	5	4	5	3	3	3	3	3	2	2	2	2	2	Version 2 is my favorite. It is easy to follow and understand what is going on.			n/a
100	1050	1	EN	2	5	3	Student	5	5	5	5	5	3	4	3	3	3	3	4	4	3	3	2	3	2	1	2	Version 1 had the best poetic form and diction. It also evoked the clearest image and shows the characters loneliness.		Li Bai	N/a
100	310	1	EN	3	4	3	Senior manager	4	4	3	4	3	5	5	5	5	5	4	4	4	4	4	4	4	4	4	4	Version 2 is simple and non rhyming but its beautiful in its simple and effective way.			No e
100	889	1	EN	2	5	9	Student counseling intern	2	2	1	3	2	3	2	3	3	3	5	4	5	4	4	1	1	1	1	1	I feel like it’s cliche to pick the rhyming version as my favorite, but I thought the flow was beautiful and portrayed the story better than the others because it tapped into the emotion as well as made it clear when she went inside.		RF Kuang - she’s an author. Very fitting, that she is the only one I think of since my favorite book, Babel, is by her and is all about translation (among other things). I don’t know of any Chinese poets off the top of my head.	Translation is tricky because it’s not as simple as translating word for word and I’m so glad there are people who are able to translate and still maintain the meaning behind the original words. I plan to look into reading more classical Chinese poetry now.
100	103	1	EN	2	5	2	Student	3	3	3	3	4	3	3	2	3	4	4	3	4	4	4	3	3	3	3	1	Version 3 sounds the best and makes the most sense.			N/A
100	267	1	EN	2	4	9	Finance Associate	3	3	4	3	3	4	4	4	4	3	3	4	4	3	2	5	4	4	5	4	My favorite version is the last one. I liked the verse course and the way it flowed throughout.		Li Bai	Thank you for sharing these poems with me.
100	329	1	EN	3	4	3	Police Officer	4	4	4	3	4	4	2	2	2	3	5	4	5	4	5	2	2	2	3	2	Version 3. The words and verbiage is believable and paints a picture for the reader. The poem flows and rhymes well.			No comments.
100	220	1	EN	2	4	9	Warehouse assoicate	4	3	3	3	3	3	4	3	4	3	4	4	4	4	4	2	3	2	2	2	Version 3 because it is the most cleans and looks like a hakiu.			na
100	320	1	EN	3	4	11	researcher	4	4	3	3	3	4	4	4	3	3	3	3	3	3	3	2	2	2	2	2	Version 2 provided the clearest, best communication.		I don't know any Chinese poets.	no further comments
100	617	1	EN	4	5	9	editor	4	3	3	3	3	2	3	2	2	2	4	3	4	3	3	2	2	2	2	2	Because the references are somewhat indirect in this poem, I like the narrative, more clearly explanatory form for this poem.			No comments
100	269	1	EN	3	4	11	Physician	4	4	3	3	4	2	2	3	2	2	3	3	4	4	3	3	4	3	3	2	Version 1 to me seems to evoke the most imaginative imagery			N/A
100	615	1	EN	3	5	2	Self employed	3	3	3	4	3	2	2	2	2	2	4	4	3	3	4	2	2	3	2	2	I think the language in version 3 although not as descriptive in a poetic way has a stronger feel with more depth to each statement making her feelings resonate more deeply even with so few words.			I do not.
100	627	1	EN	2	4	2	Self Employed	4	5	3	3	4	3	4	3	2	3	4	5	4	3	4	2	3	3	2	2	Version 3 was the most easy to imagine.			It was much more blunt and direct.
100	379	1	EN	3	5	2	Manager	4	4	3	4	4	5	4	4	5	4	5	5	5	5	5	2	2	2	2	2	I love how version 3 is written. It is understandable and poetic at the same time. Nothing is over or under done.			I think a new translator should be used.
100	890	1	EN	3	5	2	Revenue Auditor	4	5	3	4	4	3	3	3	4	3	4	4	5	5	5	3	2	2	2	2	I like version 3 the best. It suits my tastes as an English reader, it has rhyme and other conventions of English poetry. The language is beautiful			I do not have any comments :)
100	502	1	EN	3	5	3	Notary	3	3	3	3	3	2	3	2	3	2	5	5	5	5	5	2	2	2	2	2	Version 3 was my favorite. I feel like it get the tone across better in english			I really enjoyed this study. Thank you.
100	295	1	EN	2	5	2	shift manager	4	4	3	4	4	2	3	2	3	3	4	3	3	4	4	2	3	3	2	2	my favorite version is version three			i do not have any comments but this was fun
100	689	1	EN	3	4	9	finance	4	3	3	3	3	3	3	3	3	3	3	3	3	3	3	3	3	3	3	3	the night is well on			shijing
100	556	1	EN	3	4	9	Education Consultant	4	5	5	4	5	3	3	4	2	2	2	2	4	1	2	4	4	4	4	5	I really liked both 1 and 4. I think 1 was the best English translation, but I also really enjoyed reading the transliterated Chinese version in 4, which I thought still felt poetic when trying to pronounce it, and still had good imagery in the translations listed below each line.	I am mostly familiar with one of the common translators of Romance of the Three Kingdoms, Moss Roberts.	Liu Cixin, and then very dated, historical writers, like Three Kingdoms-era poets and writers, and then the people that wrote about Three Kingdoms, like Chen Shou and Luo Guanzhong	I thought this was a very fun/interesting study. Thanks
100	410	1	EN	3	5	3	Self-employed data entry	4	4	4	4	4	3	3	3	3	3	4	4	4	4	3	3	3	3	3	2	I like the imagery of version 3 but I don't enjoy the rhyme.			NA
100	594	1	EN	3	5	9	Administrative Support	4	4	4	3	4	3	3	3	3	3	3	4	4	3	4	2	3	2	3	3	Version 1 felt the most descriptive to me and well as the most lyrical. It allowed for pauses in ideal places.			Nothing specific.
100	416	1	EN	3	5	3	Administrative Assistant	5	4	5	5	4	4	4	4	4	3	3	3	3	3	3	1	1	1	1	1	I enjoyed the images that version 1 gave me.			No comments, I enjoyed reading the poetry.
100	435	1	EN	3	5	9	stay at home parent	4	4	4	4	4	3	4	4	3	4	3	3	3	3	3	3	2	2	2	2	I like the poetic, flowery and descriptive language used in version 1.			n/a
100	1418	1	EN	2	4	9	Software Developer	4	3	4	3	4	3	4	3	4	3	4	4	4	4	5	1	2	2	1	1	In my opinion, it best establishes that the concubine was waiting outside for some time and continues to wait once the night forces her back indoors.			The poetry itself is often good, though it is difficult to translate to a Western audience. This sort of poetry and topic will likely be well received for the more traditional (in reference to culture) women in the West, as this could evoke the emotions of a wife worrying about her man out late doing work or a woman waiting on the right man to try to date her.
100	115	1	EN	2	5	2	Bakery	1	2	1	2	1	3	3	3	3	2	4	3	3	4	3	2	1	1	1	1	I think it’s easier to understand version 3			None
100	602	1	EN	3	4	9	Sr Business Analyst	3	5	4	4	4	4	3	3	4	3	5	4	5	4	5	4	3	3	4	4	I like version 3 as it tries to be a translation of form as well as substance. It captures the important imagery and gives a poetic sense about the translation that is lacking more in the others.			I don't know about classical Chinese poetry, but I do appreciate version 4 as well in reading the transliterations to get more of a sense of flow of the original. I'm sure my pronunciation is horrible, but I can still tell the beauty in the way the sounds of the original flow together.
100	187	1	EN	3	5	9	Bartender	4	4	5	5	4	3	3	3	4	3	5	5	5	5	4	4	4	4	4	4	The rhyming is familiar to me, therefore it is easier to understand. I like when it feels like a song.		Confucious, Du Fu	I wish I knew more about Chinese poets.
100	522	1	EN	3	5	2	Crossing guard	3	3	3	3	3	3	3	3	3	3	5	5	5	5	5	4	4	4	4	4	I liked the flow			Na
100	520	1	EN	3	4	9	Homemaker	3	3	3	3	3	2	2	2	2	2	3	3	3	3	3	1	1	1	1	1	It's not because it rhymes that I liked it most, but somehow the fewer words seem to capture the intent and setting better. The rhyming doesn't bother me.		Lao tzu	n/a
100	358	1	EN	2	5	2	Unemployed	2	2	2	2	2	3	3	2	2	3	4	3	3	3	3	1	1	1	1	2	I like version 3 the best because it has the best flow and is easy to understand.			I have no comments
100	379	1	EN	2	4	9	Student/Search Quality Rater	4	3	3	3	3	4	5	4	4	4	5	5	5	4	5	2	3	2	2	2	Version 3 accurately reflects the meaning of the poem, while portraying it with the typical rhyming diction that makes it sound pleasing to the ear.			N/A
100	378	1	EN	3	4	3	Cook	4	4	3	3	3	4	4	4	3	4	4	4	4	3	4	1	1	1	1	1	version 3 seemed the most descriptive but I like the way version 2 rolls off the tongue		Liu Cixin	I know nothing of Chinese language but it seems difficult to translate.
100	610	1	EN	3	5	9	Night Manager	3	3	2	2	2	3	3	4	4	4	4	4	3	3	4	3	4	3	2	3	I'm torn between two and three. Two reminds me of some of my favorite American poets, like Wallace Stevens. Three has a good flow and meter, but something about the last rhyme feels clunky.		Li Bai	It makes me sad how much is probably lost in translation. I read interviews that have been translated into English, for example, and I feel like, if I were a native speaker of the original language, then they would make more sense to me. As translated, though, it just feels like there's a barrier between us.
100	454	1	EN	2	4	9	Retail worker	2	3	2	2	3	2	2	2	2	2	3	3	4	4	4	3	3	2	2	3	It was short and concise. But used good vocabulary to showcase the meaning of the actions behind the words.		Li bai, Du Fu	None
100	1084	1	EN	4	4	2	Unemployed	4	4	3	4	4	3	2	2	3	2	4	4	3	3	4	2	2	2	3	2	3			No comments
100	409	1	EN	2	5	10	financial analyst	4	3	4	4	4	2	2	2	2	2	4	3	4	4	3	1	1	1	1	1	I like the 1st version best because its the most closely related to what its about			N/a
100	489	1	EN	2	5	9	Music Therapist	4	5	4	5	5	3	4	3	3	3	3	4	4	4	4	1	1	1	1	1	Version 1 best encompasses the hidden gist and embodies the subtle loneliness of the main character.			NA
100	1046	1	EN	3	5	3	Certified peer support specialist	4	4	4	5	4	3	3	2	3	3	5	5	5	5	5	3	3	2	2	2	I prefer the third version. The flow is smooth, understandable and depicts a story, evincing emotion. It also			Translations frequently lose some of the emotion or meaning intended in the original language. When this happens people like myself might drift towards a translation that sounds similar to our understanding and interpretation of language, adding or own cultural expectations. Language, over time, changes as well. Sometimes, giving the description of an authors intent with a translation is the only…
100	624	1	EN	2	5	10	Software Engineer	4	3	4	3	4	4	4	4	4	4	3	4	3	3	4	3	3	2	2	3	I actually prefer version 2, because it demonstrates the scene better than the other.		Li Bai, Du Fu, Li Qingzhao	I don't have any comment. Actually this is the first time I've ever seen a chinese poetry is translated into English.
100	269	1	EN	2	5	9	Technology	3	2	2	3	2	2	3	2	3	2	3	3	2	3	3	3	3	3	3	3	I think version 3 relates most to the description of the poem, so I like that one.			None of them convey the same level of emotion the original is told to do.
100	2104	1	EN	2	4	9	Sales	3	3	3	3	3	3	3	3	3	3	3	3	3	3	3	3	3	3	3	3	The third one I think has the nicest flow.			Very nice
100	423	1	EN	3	4	2	Unemployed	3	2	2	2	2	3	3	2	3	3	4	4	4	4	4	1	1	1	1	1	I liked version 3, I just prefer poems that rhyme.			Thank you for letting me participate in your research!
100	269	1	EN	4	4	9	Marketing	3	3	3	3	3	4	4	4	4	4	4	4	4	4	4	1	1	1	1	2	It rhymes, a little clunky, but it evokes images better.			None
100	380	1	EN	3	5	3	crowdsourced housekeeper and companion	4	3	3	2	3	2	2	3	2	3	4	5	4	4	4	2	2	2	3	2	I like the sing song cadence of the 3rd version			n/a
100	200	1	EN	3	4	9	Sales manager	3	5	4	5	4	4	3	4	4	4	5	5	5	4	4	4	4	4	4	4	I really like version 4 it's very creative			None at all
100	324	1	EN	2	5	10	Test Assessor	4	4	4	4	4	4	4	4	4	4	3	3	3	3	3	4	4	3	3	4	I liked how it all flowed together version 1		li bai	N/A
100	348	1	EN	3	4	3	construction	2	2	2	2	2	3	3	2	2	2	4	4	3	4	4	1	1	1	1	1	version 3 was the most accurate and enjoyable			no comment
100	249	1	EN	3	4	9	Associate	4	3	4	3	3	3	3	4	3	3	4	4	4	4	4	2	3	2	2	2	I favor version 3 because of the rhythmic nature while still capturing the loneliness of the protagonist		Sun Tzu, Confucius	n/a
100	564	1	EN	3	5	3	VMT	3	3	3	3	3	4	4	3	3	4	4	4	4	4	4	3	3	2	3	3	Version 3- the words flow really good, and I was able to envision with the writer was trying to convey.		I Ching…	All versions gave off a different vibe.
100	789	1	EN	2	5	9	student	2	4	3	4	3	4	2	3	3	3	4	2	4	2	2	2	2	2	2	2	Version 1 was my favorite, because I felt it captured the mood of the scene the best. I didn't like the ones that sacrificed the meaning too much in order to add form, though the direct translation in version 4 was very hard to read and therefore my least favorite.	Ken Liu	li bai, du fu	n/a
100	471	1	EN	2	5	9	system administrator	4	5	4	3	4	3	3	2	2	2	4	3	2	5	3	1	1	1	1	1	Version 1 felt most appealing to me as it conveys most the emotions of a concubine			None
100	524	1	EN	3	5	9	adm assistant	3	3	4	4	4	3	3	3	3	3	4	3	4	4	4	2	2	2	3	2	I think Version 3 sounds best and what I am more used to in a poem.			none
100	461	1	EN	3	5	9	consultant	2	2	2	2	2	3	3	3	3	3	4	4	4	4	4	2	2	2	2	2	Version 3 is the best in translation and maintain the structure of the poem	施家彰	李白，杜甫， 白居易， 苏轼， 陶渊明	none
100	235	1	EN	2	5	9	Clinical Research	3	3	2	2	2	1	1	1	1	1	3	4	4	4	4	2	3	2	2	1	Version 3 because it keeps meaning but localizes (over translates) into English			N/A
100	2490	1	EN	3	4	3	Electrical/ Skilled Labor	4	2	1	3	4	3	3	2	4	4	3	3	2	3	3	2	2	2	2	2	The Night Is Well On, the peom has a nice flow to it			NA
100	441	1	EN	3	5	9	Finance	4	4	3	4	4	3	4	3	2	3	4	4	4	4	4	4	3	3	3	3	Version 3 flowed well and it rhymed.	Not sure	Confucious	No
100	622	1	EN	3	5	3	self-employed freelancer	4	4	4	5	4	4	4	4	5	4	3	3	3	3	3	2	2	1	2	1	I prefer Version 2 for being structured like typical (non-free verse) English poetry. I think it retains more of its "poetic" feeling versus the free verse, which also has some grammar issues.			n/a
100	914	1	EN	3	5	2	Belt tender	2	4	2	3	2	3	4	3	3	3	3	4	4	4	4	1	2	1	2	2	Version 3 I think does the best at putting you in the characters experience. Described what she is experiencing at the moment, feel personal.			It’s was interesting seeing the different ways one poem can be expressed in another translation.
100	483	1	EN	3	4	10	IT Manager	4	4	4	4	5	4	4	4	4	4	3	4	4	3	4	4	4	4	4	4	she lowers the curtains and stares at the moon helplessly version1			None
100	447	1	EN	3	4	2	laborer	3	2	2	3	3	3	3	4	4	4	4	4	5	4	4	4	5	5	3	5	I do like the 4th version the best because it gives you the best sense of chinese culture		sun tsu	none
100	481	1	EN	2	4	2	Ticket Sales associate	3	3	2	2	3	2	2	2	3	2	3	4	4	3	4	2	1	2	2	2	Version 3 was my favorite as it made its form the most artistic while conveying the general ideas			I think some of the other versions may have spoken to me more if I were someone with greater knowledge of Chinese or Chinese history. But I did really enjoy learning the history of the poem and its meaning and wished the versions conveyed the emotion I felt reading the explanation
100	368	1	EN	3	5	9	Owner/Operator	4	4	4	4	4	2	2	2	2	2	3	3	3	3	3	3	3	3	3	3	it makes the most sense to me in relation to what i read and the flow is not expected or cheesey. Version 1			NA
100	446	1	EN	3	4	2	Barista	3	4	3	4	4	2	2	1	2	2	4	4	4	4	4	1	1	1	1	1	Version 3 was the one that I liked most. I wasn't expecting to enjoy the rhyming version at first because I felt the emotion and meaning would be lost under the constraints imposed but I was pleasantly suprised that they weren't.			N/A
100	252	1	EN	2	5	9	Social Work Assistant	4	3	3	3	4	2	2	1	3	3	3	4	4	3	3	2	3	1	3	2	I like the first poem most. It was well-written, which made it easier to read and understand.	N/A	N/A	N/A
100	381	1	EN	2	5	10	designer	3	4	2	4	3	4	3	2	3	2	2	2	1	3	1	1	1	1	1	1	number 1			n/a
100	640	1	EN	3	5	2	Customer service	3	4	3	4	4	4	4	3	3	4	4	5	5	4	4	2	3	3	4	3	I like the rhyming one because I relate poems to rhyming, I guess			None
100	615	1	EN	2	5	10	Engineer	4	4	3	3	3	5	4	4	5	4	3	2	4	4	3	3	3	2	2	2	Translating a poem from a foreign language while maintaining rhyming diction is often difficult or impossible. I prefer Version 2 because the waiting and longing of the character comes through.			N/A I have not read Chinese poetry before
100	172	1	EN	2	5	9	Graduate Student	3	3	3	3	4	4	4	3	3	4	3	3	4	3	4	3	3	3	2	2	Version 2 had feeling to it that I didn't think was found in others			N/A
100	464	1	EN	2	5	2	Self-employed	4	4	3	3	4	2	4	3	2	3	2	3	3	3	3	3	2	2	3	3	Version 1 is my favorite as it flows naturally and never sounds awkward. I also think this version most fully captures the meaning of the original.			None
100	232	1	EN	3	5	9	Homemaker	3	3	2	4	3	4	3	4	3	4	4	4	4	4	5	3	4	3	2	3	To me version 3 is the most fluid			I think it’s hard to bring the full meaning of the poetry into English, some lines has deeper meaning than what the English version could bring out
100	452	1	EN	3	4	3	Technical Support	3	3	4	3	2	4	4	4	4	4	5	5	5	5	5	3	2	3	3	3	Version 3 because of the rhyming that gives it nature of a beautiful poem.		Sun Tzu	More poetry from all languages should be translated to all other languages. Then we can share in being of similar nature to one another.
100	540	1	EN	2	5	3	Behavioral interventionalist	4	4	4	4	4	3	2	2	2	3	4	4	4	4	4	3	3	2	3	3	I liked the first one best, i could feel her longing and a little loneliness, the others lacked as much emotion.	N/A	Amy Tan	N/A
100	551	1	EN	3	5	2	unemployed	4	4	3	4	4	5	4	4	4	5	4	4	4	4	5	5	4	3	3	4	I liked version two the best. I think it had the most emotional impact and sounded the best. It had a good array of poetic devices employed in the poem and captured my imagination more than the other versions	Coleman Barks	not sure...Basho? Rumi?	I think it would be hard to translate a language that uses symbols and ideograms into a language like english and respect the people who translate them for their language skills.
100	187	1	EN	2	4	3	Software Engineer	3	3	3	2	2	4	3	3	4	3	5	5	5	5	5	4	4	4	4	4	Version 3 was my favorite. I was able to clearly relate to it.			I do not. Thanks for offering this survey.
100	320	1	EN	2	5	2	Retail	4	2	2	4	3	4	1	3	3	2	5	3	2	2	3	3	5	3	3	4	Version 4			No
100	428	1	EN	2	4	9	Customer Service Rep	4	3	2	4	3	4	3	4	3	4	3	4	4	3	4	2	3	2	2	3	I like version two, it feels the closest to the original intention of the poem, 4 lines, doesn't rhyme(I think?) evokes the imagery and action the best		Sun Tzu, Confucius	n/a
100	254	1	EN	2	5	10	Accountant	1	1	1	1	1	2	2	2	2	2	3	2	3	2	3	1	1	1	1	1	Version 3			I wish these translations imparted more of the meaning that was described with the concubine’s resentment
100	575	1	EN	3	5	2	Lead Data Analyst	4	4	4	4	4	5	5	5	5	5	3	3	4	3	3	2	3	3	2	2	Version 2 was my favorite. I liked the rhythm and pacing. I really appreciated the descriptions, especially of watching the moon in autumn. Autumn is the best time of year to see stars and the moon.			One version was very abstract and another very passive and neither of those seemed right at all.
100	254	1	EN	3	5	9	Teacher	4	4	4	4	4	3	3	3	2	3	4	4	3	3	4	2	2	1	2	3	The second version worked best for me.			None
100	349	1	EN	3	4	3	Respiratory therapist	4	3	3	4	4	2	3	2	2	3	3	3	2	3	3	2	3	1	3	3	Version 1 felt the most poetic			N/A
100	740	1	EN	4	5	9	Executive Assistant for a nonprofit organization	4	4	3	4	4	4	4	4	4	4	4	4	5	4	5	2	2	1	2	2	I like Version 3 because it is simple and it rhymes. The words also create a scene that's easy to imagine..			none
100	343	1	EN	3	5	9	medical assistant	4	4	4	4	4	3	3	2	3	3	3	4	3	3	3	2	2	2	3	2	I like version 1 the most because it sounds poetic and makes me picture the scene more vividly			no comment
100	208	1	EN	3	5	9	Admin	4	4	4	4	4	3	3	3	3	3	3	3	3	3	3	3	3	3	3	3	Version 1 is my favorite			NA
100	276	1	EN	3	5	9	self employed	4	4	3	4	4	3	3	2	3	3	4	4	4	4	4	2	2	3	2	2	I like the first version the most, it's much better than the others			none
100	507	1	EN	4	5	9	Business Administration (Marketing)	3	4	4	4	4	3	4	3	4	3	4	3	3	4	3	3	4	3	4	3	version 2, is very poetic			very poetic
100	811	1	EN	3	5	10	mental health counselor	4	4	3	3	4	3	3	2	3	3	4	4	4	4	4	3	3	3	3	3	Version 3 seemed to really capture the essence of the story and had a delicate nature to it.			It is interesting how subtle changes or choices of wording, rhythm, rhyming or not, can change the entire feel of the poem
100	188	1	EN	2	5	10	engineer	4	5	4	3	4	2	4	3	4	3	3	4	3	3	3	2	2	2	3	2	The first version had some very interesting imagery			The first one though there may be some loss in translation was the most enticing to read
100	435	1	EN	2	5	3	healthcare worker	4	4	3	4	4	3	3	2	3	2	4	4	4	4	4	2	2	2	2	2	i liked #3 i felt it was written better and easier to understand.			i am sorry i do not know chinese are the language
100	329	1	EN	2	5	2	Assistant account manager	4	4	5	4	4	2	2	2	2	2	4	4	4	4	4	2	4	3	3	4	I like the 1st and theres elements of the fourth that I like. Somewhere in between the two would be perfect.			I hope that more translations of Chinese poetry become available as they are beautiful.
100	737	1	EN	3	5	9	Maitre d	3	3	3	3	3	4	4	4	4	4	5	5	5	5	5	3	3	3	3	3	I enjoyed version 3 the best. I love the rhyme scheme. The line about the serene moon is my favorite part.		Eileen Chang	I though this poem was very lovely and I would like to read more poems like this.
100	521	1	EN	3	4	2	caretaker	4	4	3	4	4	3	3	3	3	3	4	4	4	4	4	2	3	3	2	2	I think version 1 was my favorite. It felt very elegant.			I did not realize there were so many ways to translate a simple poem. It will make me think harder the next time I read poetry.
100	250	1	EN	2	5	10	UX Writer	4	4	4	4	4	4	4	4	4	4	5	5	5	5	5	3	3	3	3	3	The third verse is my favorite as I like rhymes			None! Overall, I liked the poem
100	492	1	EN	2	5	9	Data Analyst	3	4	4	3	4	1	3	3	2	2	3	3	3	3	3	4	4	4	5	4	My favorite version (the last one) was the closest to the original meaning. It wasn’t exactly the same, but it conveyed a similar tone to invoke audience attention and feelings.	Howard Goldblatt	Wang Wei	I think all translations will lose some bit of tonality and meaning, but it is able to create a familiar setting if done well.
100	517	1	EN	3	4	2	Freelance graphic design	4	3	3	3	3	4	3	3	3	3	5	4	4	4	4	2	2	1	2	1	Version 3 mostly clearly conveys what was mentioned about the original version and also flows better than the others			I do not have any other comments
100	811	1	EN	2	5	9	NURSING	4	3	4	3	5	3	4	5	4	4	4	2	4	3	3	4	3	5	3	3	2	ANNA HOLMWOOD	MO YAN , LU XUN	IS ENJOYABLE
100	244	1	EN	3	5	9	Foster Home Developer	4	4	4	4	4	3	3	3	3	3	2	3	2	2	2	2	2	2	2	2	The first version evokes more feeling.			Na
100	413	1	EN	2	5	2	Retail Sales Associate	3	3	3	3	3	4	4	4	4	4	3	4	4	4	4	3	3	3	3	3	I liked version 2 as it made me imagine that I was in a huge castle, looking over the mountains on my balcony.			n/a
100	148	1	EN	3	5	3	customer service	3	3	4	3	4	3	3	4	4	4	3	3	4	4	5	3	3	3	3	3	version 3 i just felt it more			i really am out of my element a bit here
100	401	1	EN	3	4	9	Business owner	4	4	4	3	4	1	1	1	1	1	4	3	3	3	3	2	2	2	2	2	Knowing what the atmosphere of the poem is supposed to be, I think the first version chooses words wisely that convey the meaning. It is easier to understand the character's thoughts from reading this version.			N/A
100	721	1	EN	4	4	10	Referee	2	2	1	2	2	3	2	1	1	2	3	4	4	3	4	2	2	1	1	1	Version 3 gave me the best "feeling" of the emotion made to be expressed. The most understandable and relatable in English - for me.			This is a field, an art form totally foreign to me.
100	240	1	EN	2	5	2	Human Resources Representative	3	3	3	3	3	3	3	3	3	3	3	3	3	3	3	3	3	3	3	2	Verison 1 becausw it gives the most crisp & clear visual			None
100	663	1	EN	3	5	9	Home maker	3	4	3	3	3	2	1	2	2	2	4	4	4	4	4	3	2	3	3	3	I like version 3, I guess because it rhymes which helps connect the reader to the words and images.			No comment
100	215	1	EN	2	4	2	student	4	4	4	5	5	3	3	3	4	4	3	3	3	3	3	2	2	2	2	2	I lile the first version since i understood alot more of it			no
100	597	1	EN	3	4	9	Environmental engineer	3	4	4	4	4	2	1	2	1	1	2	2	2	1	2	3	2	3	2	3	I reranked them after reading them all. They got progressively	None	None	None
100	374	1	EN	3	4	9	Insurance agent	4	3	4	4	4	4	3	4	4	4	3	3	3	4	3	2	3	3	3	3	Version 2 is pretty and feels like it brings out the point of the poem best with the best language use.			These are all decent attempts that bring across the point of the poem well.
100	594	1	EN	3	5	3	Unemployed	4	4	4	3	4	3	3	3	2	3	5	5	5	5	5	2	3	2	2	3	I think Version 3 has a lovely way of portraying the feeling into English language.			I think some of the time translation looks like instructions. With translation of poetry takes an understanding of both languages in my opinion.
100	422	1	EN	3	5	2	retail	4	4	4	4	3	3	3	4	4	3	5	5	5	5	5	2	2	3	2	2	I like version three the best because i like the wording			I think it translated well
100	269	1	EN	3	4	3	Freelance	4	3	3	3	4	4	3	4	4	3	4	3	3	4	3	3	4	4	4	4	I loved the detail to attention n version 4			na
100	815	1	EN	3	4	3	Creative Consultant	3	4	4	3	3	4	4	3	2	3	4	4	5	5	5	4	4	4	3	4	Version 3 shows the poem through direction and movement of her and the scenery.		confucius	I will start to read them often after this study.
100	479	1	EN	3	4	10	Marketing	3	4	3	2	4	2	3	4	3	4	3	3	3	3	3	2	3	3	3	4	The imagery in this version is incredibly vivid and evocative, drawing a clear picture of the opulent yet solitary life of the concubine in the imperial palace. The description of the "jeweled steps" and "gauze stocking" paints a striking picture of luxury tinged with loneliness, setting the tone for the poem's exploration of dissatisfaction and yearning. I'm particularly drawn to the imagery of …			When it comes to translating classical Chinese poetry, I think it's important to find a balance between staying faithful to the original text and making the poetry accessible to modern readers. Translators need to have a deep understanding of both the language and the cultural context of the poems they're working with. They should strive to capture the essence, imagery, and emotions of the origin…
100	350	1	EN	2	4	2	Student	2	3	1	2	2	3	2	2	3	3	4	4	4	3	4	1	3	2	2	1	I really like the third one, since it both rhymes and makes use of words I can understand, but make it sound really solemn and like you can relate to her isolation and pain waiting for the Emperor.			I find it interesting how so many different narratives can form through different translation intentions.
100	326	1	EN	3	4	3	warehouse manager	2	2	1	3	2	4	3	4	4	4	3	3	3	2	3	2	2	2	2	2	It at least matched somewhat what the original was saying. Version 2			N/A
100	260	1	EN	3	5	9	transcriber	3	3	3	4	3	4	4	4	4	4	3	3	3	3	3	5	5	5	5	5	I like 4 for its simplicity			n/a
100	453	1	EN	2	5	2	childcare provider	4	3	4	3	4	3	3	2	2	2	4	4	3	4	4	4	4	3	4	4	I like the way version 1 is written the most, but it does not communicate the emotions of the character well compared to others.			none
100	1495	1	EN	4	5	3	Artist	4	4	3	4	4	3	2	2	2	2	3	3	3	3	3	4	4	4	4	4	I like 4 best, there is something authentic about it, it has a little edge	Arthur Waley	Lao Tzu, poets in "A Hundred and Seventy Chinese Poems" translated Arthur Waley	I wish I knew more about it!
100	432	1	EN	4	5	2	Retired legal assistant	2	2	2	2	2	2	2	2	2	2	4	4	3	4	4	1	1	1	1	1	I liked version 3. It conveyed the thoughts of the original poem most alike.			I'm not familiar with any Chinese poetry or translations
100	373	1	EN	3	4	9	mining	4	4	4	4	4	3	3	3	3	3	3	3	3	3	3	4	4	4	4	4	version 1 seemed to be the most appealing.			I enjoyed the study
100	256	1	EN	3	4	2	Contractor	4	3	4	4	4	2	3	2	3	2	2	1	1	2	1	4	4	5	4	4	Version 4 because it is abstract			No
100	990	1	EN	3	4	9	Transportation manager	4	3	4	5	5	4	5	5	5	5	4	5	5	5	4	3	3	4	3	3	Most favorite version was waiting in vain on marble steps. Imagining her waiting in vain kind of resonates with me.	Thomas watters, Timothy C. wong.		Version 4 of the above should be translated
100	362	1	EN	3	5	2	Sales	3	3	4	2	3	3	3	3	3	3	3	3	2	2	2	1	1	1	1	1	I think the first translation evokes the most emotion and wonderment. It is far superior to the others.			I didn't expect to like this, but I really did enjoy this exercise.
100	772	1	EN	3	4	9	Juvenile Supervision Officer	3	4	3	3	3	3	4	3	4	4	3	3	3	3	2	2	3	2	2	2	Version 2 was clear and easier to understand.			A poem based on a concubine was interesting and different.
100	565	1	EN	4	5	11	Attorney	4	3	3	4	4	4	4	3	4	4	4	4	4	4	4	2	2	2	2	2	Version 1 - It seems to be the most poetic of the four versions. It is very creative at describing what was happening.			None
100	403	1	EN	2	5	2	student	5	5	3	5	5	3	3	4	2	3	5	5	5	5	5	2	3	1	2	2	I like the third version. It feels like the story is more complete.			It was fun
100	334	1	EN	2	4	2	Unemployed	2	2	2	2	2	2	3	3	2	2	4	4	4	4	4	4	4	3	3	3	I like how poem 3 actually made me visualize the poem.			Some of the poems were kind of confusing amd hard to understand the context and meaning
100	553	1	EN	3	5	9	market research	3	4	3	3	5	4	3	3	4	3	4	3	3	3	4	4	3	4	2	3	the second version is well written and gives a clear understanding			no please
100	528	1	EN	3	5	2	self employed	4	4	4	4	4	4	4	4	4	4	5	5	5	5	5	2	2	2	2	2	Version 3. I like how it is written. I like how some of the words rhyme together.			It's beautiful.
100	364	1	EN	3	4	9	Consultant (Business Administration)	4	4	4	4	4	3	3	3	3	3	4	4	4	4	4	5	5	4	3	4	version 4, it gives the originality and explains the poem			the translation is very rhythmic
100	250	1	EN	2	4	2	Roofing	3	3	4	4	3	2	3	2	2	2	3	3	3	3	3	2	2	2	2	2	It describes the scene well but without directly stating the scene version1			N/A
100	578	1	EN	3	5	2	Prefer not to say	4	4	4	4	4	3	3	3	3	3	3	3	3	3	3	2	2	2	2	2	I enjoyed the rhythm and flow of version one			Not at this time
100	848	1	EN	3	4	9	Office Management	3	4	3	3	2	4	4	4	3	4	3	3	3	3	3	3	3	3	3	3	The Jewel Stars Grievance was my favorite one. The way it describes the changing of the mood and environment was touching. Vivid imagery. Version 2			I don’t have any experience with consuming Chinese poetry
100	701	1	EN	3	5	11	Manager	4	4	3	3	3	3	2	2	3	3	2	3	3	3	4	4	3	2	4	3	I like version 4 because it is most understandable.	Google Translate		NA
100	311	1	EN	3	4	9	employed full time	5	5	5	5	5	5	5	5	5	5	5	5	5	5	5	5	5	5	5	5	Still gazing at the moon serene.this prt is touching version 3			very touching
100	161	1	EN	2	4	2	Unemployed	3	4	3	3	4	3	4	4	4	4	3	4	3	3	4	2	3	3	2	3	Version 3 is very simplistic that’s my favorite. It’s very appealing to me. It has a nice rhyme and rhythm.			The translations were all fine
100	196	1	EN	2	5	2	Junior Manager	1	1	1	1	1	4	4	4	4	4	4	4	4	4	4	1	1	1	1	1	My favorite version was the third version because it was easiest to understand.	I do not know any	I do not know any	NA
100	152	1	EN	3	4	3	nurse	4	5	4	4	5	3	3	3	3	3	5	5	4	4	4	3	3	3	3	3	version 1 is my favorite			n/a
100	197	1	EN	3	5	2	Transcriber	4	4	4	4	4	4	4	4	4	4	3	3	3	3	3	3	3	3	3	3	Version 1 captures the essence and mood of the original poem quite effectively. The translator maintains the sense of longing and melancholy present in the original, using imagery like "silken stockings" and "marble steps bedewed" to convey the cold and loneliness experienced by the concubine.			N/A
100	476	1	EN	2	5	2	Full time student	3	4	4	4	4	4	4	4	4	4	3	3	3	4	3	3	3	3	3	3	I like version 2 and how it referenced looking at the moon from clear autumn skies.			N/A
100	439	1	EN	3	5	11	Epidemiologist	3	3	2	2	3	2	2	3	3	3	4	4	4	3	4	4	4	4	4	4	The final version is my favorite. I like seeing the original next to the English even if I can’t understand the language			None
100	381	1	EN	3	4	2	self employed	2	2	3	2	2	3	3	3	3	3	4	4	4	4	4	1	1	1	1	1	Version 3 seems to make the most sense and the rhyming helps it sound more pleasing and easier to read/say.			I know nothing about translating Chinese poetry at all.
100	645	1	EN	3	5	2	Stay at home mom	4	3	4	3	4	2	3	2	2	2	3	3	4	4	4	2	2	1	2	1	I like version 3 the best. It has a good flow. I know that poems don’t have to rhyme, but this one feels the most poetic. The others just read like statements.			Nothing to add.
100	184	1	EN	2	5	9	Home attendant	4	4	4	3	3	5	4	4	4	4	3	3	3	3	3	2	2	1	1	2	My favorite is version 2, it paints a picture in my head			N/a
100	561	1	EN	3	5	9	Library worker	4	4	3	4	4	3	3	3	3	3	3	3	3	4	3	2	3	3	2	2	I think I like Version 1 the best. I think it does a nice job describing the woman's emotional state, and it paints a clear image of the external world.			N/A
100	730	1	EN	3	5	9	writer	4	5	4	4	4	3	3	2	1	2	4	4	4	1	4	1	1	1	1	1	Version 1 was the most clear and emotionally provoking version, and I liked it the best.			none
100	635	1	EN	3	5	9	Unemployed	4	5	3	5	4	3	2	4	3	3	3	4	4	3	4	3	4	3	4	3	Version 3 it has feelings			None
100	154	1	EN	2	4	3	Analyst	4	4	4	4	4	3	3	3	3	3	2	2	2	2	2	1	1	1	1	1	I like the first one the best. It feels very pretty.			I don't
100	417	1	EN	2	4	9	legal advocate	2	2	2	2	2	1	3	1	3	2	2	3	3	3	3	2	2	2	2	2	If I had to pick one, it would be version three as it has the most imagery while not sounding too much like regular conversation.			I would probably appreciate the poem the most spoken in its original untranslated form.
100	631	1	EN	2	5	2	unemployed	3	3	4	4	5	4	3	5	5	5	5	4	3	3	5	2	3	5	5	5	version 3 because it had feel to it			none
100	858	1	EN	3	5	11	k-12 education administration	4	4	4	5	4	3	3	3	2	3	4	5	4	5	5	1	1	1	1	1	The rhyming style seemed to allow me to connect with the poem a little more easily. It was the best at pulling me into the scene and allowing me to read in a more flowing cadence.			I don't know much about this particular art form, but I'm interested in learning more. I'll look into familiarizing myself with Chinese poets and authors.
100	517	1	EN	3	5	3	Homemaker	4	3	4	3	4	2	2	2	2	2	3	3	3	3	3	1	1	1	1	1	I like the first one because it sounded good and it made the most sense			I don't have any
100	951	1	EN	2	4	9	Accounts Payable Clerk	4	4	5	3	5	2	2	3	1	2	3	4	4	3	4	3	3	4	5	4	Version 1 captures the intent the most. I think version 2 is told from the wrong perspective and 3 comes off as more childish rather than having a serious grievance.			I don't have additional comments.
100	353	1	EN	4	5	9	Retired, now doing online studies.	3	3	3	2	3	4	4	4	3	3	4	4	4	4	4	4	4	4	4	4	After reading the intial introduction and being able to imagine what the woman was feeling, I felt that although very lovely and scenic, very few translations brought through the sadness of the woman.			I have loved this study, such beautiful imagery in the actual poem.
100	356	1	EN	3	5	2	Prefer not to say	3	3	3	3	3	4	4	4	4	4	5	5	5	5	5	3	3	3	3	3	Being that I do not speak or read Chinese, I prefered the version that conveyed strong emotion while also managing to rhyme.			n/a
100	338	1	EN	3	4	10	Business advisor	2	1	2	2	2	2	2	2	3	3	3	3	2	3	3	4	5	3	3	4	Version 4 does best at capturing the gloominess		lai bao	N/a
100	334	1	EN	2	4	9	Coach for an Esports Org	4	5	3	4	4	3	3	2	2	3	4	4	3	4	4	3	3	2	3	3	first one used descriptive words and made it sound wonderful			They always make it sound so wonderful, makes me have a deeper appreciation for chinese culture
100	742	1	EN	3	4	3	Doordash Driver	4	4	4	3	4	3	4	4	4	3	5	4	4	4	4	3	2	2	2	2	I reqlly like how version 3 wraps it up with “moon serene.”			Slightly choppy translation, but still comprehensive.
100	689	1	EN	3	5	10	writer	4	4	4	4	4	4	3	3	3	4	3	3	3	3	3	2	3	3	2	3	I liked version 1 the best. Even though it is in prose form, it is poetic sounding and I feel like it conveys the most emotion			I'm not familiar with classical Chinese poetry
100	295	1	EN	3	5	2	Customer service	3	3	2	2	3	4	3	2	3	3	4	3	4	4	4	2	2	1	2	1	Version 3: I like poems that sound appealing and rhyme	Na	Na	Na
100	463	1	EN	3	4	2	Self employed	3	3	3	2	3	3	2	2	2	2	4	4	5	4	3	3	3	3	3	3	Version 3 captured me the unlike the others			No comments
100	283	1	EN	3	5	3	Manager	4	3	4	4	4	3	3	3	3	3	5	4	4	3	4	4	4	4	4	4	Verizon 1 is my favorite it paints the picture better.			None
100	542	1	EN	3	4	2	Independent contractor	3	4	4	4	4	3	4	3	3	4	5	3	5	5	4	3	4	2	2	3	I liked the rhyming one the most. It was most what I am used to			None
100	622	1	EN	3	5	9	Retired Highway Road Maintenance Superintendent	4	4	4	3	4	3	2	2	2	2	3	3	2	2	3	2	2	1	1	2	I like how well the setting of the poem is explained in version 1. It provides depth and insight that the other versions do not.			None.
100	637	1	EN	3	5	2	Disabled	5	5	5	4	5	3	3	3	3	3	5	5	5	5	5	3	3	3	3	3	I liked the rhyming version it had more flow.	Pinyin		Not sure if translation is correct.
100	511	1	EN	3	4	10	Software engineer	3	4	3	3	3	3	3	3	2	3	4	3	4	4	4	3	3	3	3	2	I oiled most except that last one I could t understand			Notation
100	802	1	EN	3	5	3	Freelance Independent Contractor	4	3	4	3	4	3	3	3	3	3	3	3	4	3	4	3	3	3	2	3	In Version 1 I like that she is retreating, yet still lingering. It sounds more like she is entranced by the moon than that she can't sleep.			I don't have any comments.
100	787	1	EN	3	5	3	Retail Store Manager	3	3	3	3	3	2	2	2	2	2	4	4	5	4	4	4	4	4	4	4	I like version 3 how they tell you she has been waiting a long time by say the night grows old			None
100	259	1	EN	2	4	9	Student	2	2	1	2	2	3	2	2	2	2	3	3	3	3	2	4	4	4	5	4	i definitely liked the last version the most, it gave me the closest feeling to reading the explanation of thw powm at the beginning	i have no idea		n/a
100	950	1	EN	3	5	3	Digital content creator	4	3	4	4	4	3	4	3	4	3	5	5	5	5	5	2	2	1	3	2	Version three seems to have the same feeling and look as the original.	Charles Henry Brewitt-Taylor, Eleanor Goodman, and Lin Wusong	Confucius and Sun Tzu	It's hard to translate Chinese poetry because there are some words that don't translate well.
100	778	1	EN	3	5	9	Self employed	3	3	3	3	3	3	4	3	3	3	4	3	3	4	4	2	2	2	2	3	Version 3 was my favorite. It was simple and easy to understand			No thank you
100	322	1	EN	3	5	9	research assistant	3	3	3	2	3	3	3	3	3	3	4	4	4	3	4	3	3	2	2	2	version 3 is most engaging and easy to reaf			none
100	311	1	EN	3	4	10	sales manager	5	5	5	5	5	4	4	3	4	4	3	4	3	4	4	3	5	3	4	4	i love the poem especially where the emperor wifes hve tio wait for him to come over version1			good translation
100	717	1	EN	4	5	10	nurse	4	4	4	4	4	4	5	4	4	4	4	4	4	4	4	4	4	4	4	4	i love verson 3 because it was straight forward and direct	John balcom, Gereme barme, samuel beal	Bei dao, consort ban	none
100	387	1	EN	3	5	3	Analyst	2	3	1	2	2	4	4	4	3	4	3	4	3	3	3	3	3	3	3	3	I really liked the words and images it evokes version2	Sorry I’m not familiar with any at all	Amy Tan is the only one I’m familiar with-believe she’s Chinese American but writes about the Chinese	No comment
100	519	1	EN	4	4	9	pharmacist	3	2	1	2	2	3	3	3	3	3	4	4	4	3	4	3	3	3	3	3	version 3			none
100	911	1	EN	3	4	10	Unemployed	4	4	4	4	4	3	3	3	3	3	4	4	4	4	4	4	5	5	4	3	Version 1 is more relatable for me I feel the emotiom			It seems like a very hard thing to do when our language is so different
100	226	1	EN	2	5	9	Bartender	2	3	2	2	3	2	3	3	3	3	4	4	3	4	4	4	3	2	1	2	The third conveys the originality the best			None
100	379	1	EN	3	4	2	reseller	4	5	5	4	3	4	3	4	5	5	5	4	4	4	5	3	4	3	3	3	I liked version 3 the most			none
100	2364	1	EN	3	4	9	unemployed	4	5	5	4	5	4	2	2	2	2	4	3	4	4	4	3	2	2	2	1	It just seems to best get the protagonist's feelings across while still sounding like pretty natural English.			I have none.
100	746	1	EN	2	4	2	Software Developer	4	4	4	4	4	4	4	4	3	4	5	5	5	5	5	3	3	3	3	3	Version 3 is simple yet elegant in its simplicity.			None
100	395	1	EN	3	5	10	Geologist	4	4	4	4	4	3	3	3	3	3	4	4	4	4	4	3	3	3	3	3	I like the English translation alongside the Chinese, but I prefer the text from Version 3 due to the rhyming	I don't know any	Confucius	None
100	614	1	EN	3	5	10	freelancer	2	3	2	3	2	2	2	2	2	2	3	4	4	4	4	2	2	2	2	2	Version three communicates the concept to me the best. The rest don't make it clear that this is a sad poem to me. Plus, the third felt the most poetic with the best flow.			n/a
100	449	1	EN	3	5	9	church marketing	4	5	4	4	4	3	4	3	3	3	5	5	5	5	5	3	3	3	3	3	Version 3 had a good flow, good timing, nothing forced			I love poetry in any language so this was a treat
100	277	1	EN	3	4	9	Editor-in-Chief	3	3	3	3	3	3	3	3	3	3	5	5	5	5	5	4	4	4	4	4	I love 3 because it rhymes and makes it more memorable. It also encapsulates the important aspects and details			I love poetry but for me it's always been a rhyming thing, so that's what I gravitate towards. With that said, I do know some others focus on other details
100	427	1	EN	4	4	9	Writer-Editor	5	5	5	4	5	5	5	4	4	5	5	5	5	5	5	4	3	3	3	4	My vote goes for Version 2 -- the clearest, most succinct and elegantly expressed version, of the four different ones showcased here.		Amy Tan, Lu Xun. Mo Yan	There's definitely room for a lot of different shades of meaning, depending on which approach you favor, as these examples show.
100	406	1	EN	3	5	9	Project Manager	3	4	2	4	3	5	4	4	3	4	3	3	4	4	3	3	3	3	3	2	Version 2 was most successful in conveying the atmosphere and emotions of the original poem. The free verse form and simple yet vivid images in Version 2 best captured the mood of loneliness and longing.	Arthur Waley, David Hawkes	Li Bai, Du Fu, Lu Xun	Capturing the original imagery and tones while adjusting the form for other languages is challenging. Version 2 was most successful at this compared to the others.
100	333	1	EN	3	4	2	front end manager	3	3	2	3	3	4	4	4	4	4	4	4	4	4	4	2	2	2	2	2	I like 3 the most. it is explanatory but also a little mysterious			NA
100	276	1	EN	4	5	9	cashier	4	3	4	3	4	3	3	4	3	5	4	3	4	5	4	3	4	2	4	5	I like them all.			none
100	531	1	EN	3	4	10	Retail manager	3	4	4	3	4	4	4	4	4	4	4	4	4	4	4	3	4	4	3	4	My favourite is version 3 and I enjoyed it.			The translatioin was very concise
100	226	1	EN	2	4	9	Software Engineer	2	3	4	3	3	3	3	3	3	3	4	4	3	3	4	2	3	3	3	3	I like version 2			None
100	376	1	EN	3	5	1	Unemployed	2	3	1	2	2	2	4	2	3	2	2	3	1	3	2	2	3	2	2	2	I wasn't a big fan of any of these, but I guess Number 2 was my favorite out of all of them. I bet that the poem is beautiful in Chinese and doesn't sound as good in English. Number 2 was most relatable being in first person it was slightly easier to imagine the character or her feelings.			I would like to see more classical Chinese poems. The imagery and history sounds very interesting. I feel like when it's translated to English it loses some beauty though.
100	580	1	EN	4	5	9	Vintage reseller	4	4	4	2	4	3	3	3	3	3	4	5	4	4	5	3	3	3	3	3	Of course, I like version 3. I did not understand a word of version 4.		I like reading the Tao Ching, which I often consider to be truth in poetic form.	I understand the impulse to use rhyme... but it can be deadly in a more sophisticated translation, from almost any language to another.
100	365	1	EN	3	4	2	Correctional officer	4	3	4	3	4	2	2	3	4	2	4	4	4	3	5	2	2	2	3	3	My favorite version is the third one due to the detail			I think it’s fascinating
100	1115	1	EN	3	4	10	technology consultant	4	3	3	3	4	4	4	4	4	4	3	4	3	2	2	2	4	2	2	2	I preferred version 2 overall. I thought it was easy to read and carried across the imagery and structure. I would prefer "non-person narration" like the original. Then it would focus on the imagery.			I don't know much about the subject. I want to someday study chinese poetry without using translations. My chinese level is hsk3 at best.
100	923	1	EN	4	4	9	Book appraiser	4	4	5	4	4	4	3	4	3	3	4	3	4	3	4	2	2	3	2	2	For me the first version is most evocative and poetic. It didn't need to rhyme to have power.		Li Bo	It's tough to convey a cultural difference especially from a historical distance.
100	908	1	EN	3	4	10	Arts	4	5	4	2	4	4	3	5	4	5	4	5	4	3	4	5	5	4	3	4	My favorite version is Version 2, "The Jewel Stairs' Grievance." I appreciate its use of free verse, which allows for a more fluid and natural expression compared to the other versions. The title adds an evocative element, and the language used effectively conveys the sense of longing and melancholy present in the original poem. Overall, Version 2 successfully captures the essence of the original…	Some translators of Chinese literature include Arthur Waley, Ezra Pound, and David Hinton.	Some Chinese poets or writers include Li Bai (Li Po), Du Fu, and Su Shi (Su Dongpo).	Classical Chinese poetry presents unique challenges for translators due to its rich cultural and historical context, as well as its intricate poetic forms and language. Translators often face the difficult task of balancing fidelity to the original text with readability and poetic expression in the target language. One of the key challenges is capturing the beauty and elegance of the original poe…
100	349	1	EN	3	4	2	Na	2	2	3	1	2	3	2	3	3	3	3	3	4	4	3	1	1	1	1	1	I think version three does the most for me, not sure why exactly. It's something intangible.			The translation seems very stiff in most of these.
100	688	1	EN	4	5	11	Retired	2	2	2	3	2	2	2	2	2	1	3	2	2	2	1	2	2	2	2	1	I didn’t like any of them as none seemed to really capture the imagery and sentiment of the poem in any beautiful poetic form. None of the translations were really poetry but impressed me as mechanical translations void of emotion			I think the objective should be to capture the essence of the poetry in - for lack of a better word - as true poetry rather than verbatim or mechanical “accurate” translation
100	560	1	EN	2	4	1	N/A - Disabled	3	4	2	3	3	4	4	4	3	4	4	4	5	4	4	4	4	4	3	4	I really liked version three the best but I don't have any specific comment on why I liked it the most. It's less about the rhyme and more about the scene it paints. I did enjoy version 4 as well even if it isn't as straight-forward in english.		I don't think it counts as poetry but I am fond of Dream of the Red Chamber (紅樓夢) or what simplified translation and explanation I've read or discussed with friends.	I am interested in learning more about Chinese poetry and it's translations.
100	501	1	EN	3	4	11	Finance	5	5	5	5	5	5	5	5	5	5	5	4	4	3	3	5	4	5	4	5	Version one still seems to be very complex			None
100	347	1	EN	3	5	9	Homemaker	5	5	5	5	5	4	4	4	4	4	4	4	4	5	4	3	2	2	2	2	The first version uses very lovely poetic language.			I am not familiar with Chinese literature or poetry but am interested in learning more.
100	855	1	EN	2	5	2	self employed	4	4	5	4	5	4	4	4	4	4	5	5	5	5	5	4	4	4	4	4	I really liked how everything rhymed in version 3			none
100	461	1	EN	3	5	3	Nursing Assistant	4	3	4	4	3	2	3	3	3	2	3	3	3	3	3	4	4	4	4	4	I like the first version's prose style. It is sedate and clear. I liked the use of well on to describe the time.			I liked the topic and what was told and the subtle flavor. Not every version perhaps relayed it as well.
100	852	1	EN	4	5	9	Artisan	5	5	5	4	5	4	4	4	3	4	5	5	5	4	5	3	3	3	3	3	I like version 1 the best. I like the way it seems to be real in my imagination.			This was an interesting study! Thank you!
100	555	1	EN	2	5	9	student	3	3	2	3	3	3	3	4	2	3	4	3	3	3	3	3	2	2	2	2	I like version 2 the best. It has imagery and flows well. I am sad that they used first person when the original poem was third person.			none
100	256	1	EN	3	5	3	Bartender	4	4	4	3	3	3	4	4	4	3	3	3	3	3	3	2	2	2	2	2	Version 1 is my favorite because it is most like most poetry I have read. It leaves a lot to my imagination.			None
100	787	1	EN	4	5	9	Academic Assessor	4	5	4	4	4	3	3	3	3	3	4	4	3	4	4	2	2	1	2	2	The first version is my favorite. It has the best structure, communicates the feeling being conveyed the best.		Lao Tzu	Enjoyable reading the translation in its various forms.
100	746	1	EN	4	5	2	(Retired) Companion/Caregiver	5	5	5	5	5	5	5	5	5	5	5	5	5	5	5	5	4	4	5	4	Tie between Version 1 and Version 2. Version 1 feels like a story unfolding. It has the most "polished" and sophisticated writing of the four. Version 2 is the most interpersonal and intimate, given that it's written in first person. I think it's simple, yet elegant and reflective.			All of the translations were interesting and immersive in their own way.
100	470	1	EN	2	4	9	electrical engineer	3	4	4	4	4	3	2	2	3	3	4	3	3	3	3	2	2	2	2	2	I like version 1 because it seems to capture the essence of the original the best compared to the other versions (version 2 and 3 seem too restricted by poetic structures and version 4 is too literal).		Liu Cixin	It seems that to translate the poetry well the structure must be radically altered from the original Chinese form.
100	123	1	EN	2	4	9	IT	4	4	4	4	4	4	4	4	4	4	3	3	3	3	3	3	3	3	3	3	Version 1 paints the clearest visual for me			n/a
100	324	1	EN	3	4	9	Military	2	3	3	3	4	2	2	2	2	3	4	5	5	5	5	2	3	3	3	2	Version 3 is my favorite as it rhymes and is quite poetically good.			n/a
100	191	1	EN	2	5	9	Nurse	3	3	3	2	2	2	1	1	3	2	2	1	1	3	2	1	1	1	1	1	Pretty imagery, simple, clear			None
100	826	1	EN	3	4	2	self-employed	4	4	3	3	3	3	2	1	2	2	4	4	4	4	4	3	2	2	3	3	Version 3 is my favorite because it flows beautifully and creates a good image in the mind			I imagine it must be difficult at times to translate pieces like this, but I had never considered how different they could be until now. very cool
100	787	1	EN	4	5	10	Retired	5	5	5	5	4	4	4	4	4	3	5	5	5	5	5	2	2	2	2	2	It reads well and it is easy to follow the images and feelings			Chinese language is difficult to learn; translating Chinese poetry requires a deep understanding of the nuances of the language.
100	164	1	EN	3	4	10	Arts	4	5	5	4	5	5	4	5	3	5	5	4	5	4	5	3	4	5	4	5	My favorite version is Version 2, "The Jewel Stairs' Grievance." I appreciate its use of free verse, which allows for a more fluid and natural expression compared to the other versions. The title adds an evocative element, and the language used effectively conveys the sense of longing and melancholy present in the original poem. Overall, Version 2 successfully captures the essence of the original…	Some translators of Chinese literature include Arthur Waley, Ezra Pound, and David Hinton.	Some Chinese poets or writers include Li Bai (Li Po), Du Fu, and Su Shi (Su Dongpo).	Classical Chinese poetry presents unique challenges for translators due to its rich cultural and historical context, as well as its intricate poetic forms and language. Translators often face the difficult task of balancing fidelity to the original text with readability and poetic expression in the target language. One of the key challenges is capturing the beauty and elegance of the original poe…
100	371	1	EN	3	4	9	Associate Technical Producer	3	4	3	4	4	4	4	5	5	5	2	3	3	2	3	3	3	2	2	3	I really liked version 2 since I could imagine myself as the target of the poem inside the palace.			I really liked version 2's poem.
100	796	1	EN	3	5	2	Manager	4	4	5	4	4	4	4	3	4	4	3	3	3	3	3	4	4	4	5	3	My favorite one was the first one it sounded more old fashioned like and seemed to keep your curiosity	I don't know any	None	Engaging
100	478	1	EN	3	4	2	sales	3	3	2	3	2	2	3	3	2	2	4	3	3	3	3	2	2	2	2	1	I like version 3 the most. I can visualize what's happening and it flows smoothly.			No comments
100	310	1	EN	3	5	2	N/a	4	3	4	4	3	3	3	3	3	2	4	5	4	4	5	4	5	5	5	4	Version 3 I liked it because I’m not normally a poetry person but this one got me interested			N/a
100	253	1	EN	2	4	9	Business Owner	1	1	1	1	1	2	2	2	2	2	4	4	4	4	4	5	5	5	5	5	My favorite version is version 4 because it’s much easier to understand. Flows better			It’s much easier to read in Chinese than to translate to English. A lot gets lost in translation.
100	284	1	EN	3	5	2	Shift supervisor	4	4	4	4	4	3	3	3	3	3	3	3	3	2	3	4	4	4	4	4	My favorite was the first version as I was able to vividly imagine it and can clearly see it and it made me feel positive whereas the other versions were more difficult to imagine and some made me feel negative			None
100	206	1	EN	3	4	9	Program Manager	3	2	3	2	2	2	2	2	3	2	3	3	4	3	3	2	3	2	2	2	I appreciate the poetic rhyming version.		Confucious	Non
100	522	1	EN	3	5	3	security officer	3	3	3	2	2	3	4	3	3	3	4	4	4	4	4	3	3	3	3	3	but lower water cystal curtain in version 4. waiting in vain on marble step			no
100	284	1	EN	3	4	2	Captionist	5	5	4	4	5	3	5	2	4	3	4	5	4	3	4	2	3	3	4	2	The first strikes a keen balance between poetry and legibility in english. It is not direct but it is very evocative.	Anthony C. Yu, Lovell	Confucius, Sun Tzu, Liu Cixin	I do not.
100	650	1	EN	3	5	2	Shipping Supervisor	4	5	4	4	4	3	2	2	3	2	3	2	2	3	2	2	2	1	1	2	Version 1 made the most sense to me. I understood the womans mood and the setting of the poem. It was very relatable.			The first translator did a great job of bridging the cultural and language gaps🌟📝
100	441	1	EN	3	5	2	Customer Service	3	3	4	3	3	2	2	2	2	2	5	4	4	4	5	2	3	2	1	2	I liked version 3. The flow and the diction was better than the rest.			No
100	255	1	EN	3	5	9	customer service representative	3	4	3	2	3	4	4	4	4	4	4	4	4	4	5	4	4	4	4	3	I like the choice of words in version 2.			It was really interesting to see how many ways one poem could be interpreted.
100	959	1	EN	3	5	3	Nonprofit Social Services	4	4	3	3	4	4	4	4	4	4	2	2	2	3	2	2	2	2	3	2	I like version 2. I can imagine the scene and the character, seeing her sad gaze and longing, looking at a beautiful moon.		I only know of Li Bai	Thinking of the fourth translation, I think it's hard to translate a poem literally, because the emotions don't come through.
100	851	1	EN	2	5	2	unemployed	4	4	3	3	4	4	4	4	3	4	4	4	4	4	5	4	4	4	4	4	I like how elegant it sounds and soft			The translations fit well and sounds nice
100	1032	1	EN	3	5	9	Artist	4	4	3	4	4	3	3	3	3	3	5	5	5	5	5	4	4	4	4	4	I very much like the rhythm and ease of version three. I think it holds the original meaning but manages to keep the poetic form in translation. It’s beautiful and mysterious	Yuen Ren Chao, Jane English	Ba Jin, Amy Tan, Wei hui	I don’t have any added comments
100	435	1	EN	3	4	10	online map quality analyst	4	4	5	3	4	2	3	2	3	3	3	4	3	3	4	4	2	1	2	4	The first is the most formally satisfying, gives the best poetic sense.			No comments.
100	545	1	EN	3	5	3	Photographer	2	3	4	2	3	3	4	2	4	3	2	3	2	3	3	2	2	3	2	2	Version 2 seems the most readable			no comments
100	648	1	EN	3	5	9	Consultant	4	5	4	4	5	2	1	1	2	2	3	3	2	3	3	3	4	3	5	5	My favorite is 4 because it at least is closest to the original script. Just because you can rhyme doesn't mean you need to, and reading the westerninzed Pinyin, as someone studying Chinese, helps			China has a lot of dialects; which is this poem originally from?
100	322	1	EN	3	4	9	Project Manager	2	1	2	2	1	3	2	1	2	1	1	3	2	3	1	1	1	1	1	1	They were all pretty rough	I don't know any	I don't know any	I'm unfamiliar
100	532	1	EN	2	4	2	Warehouse worker	4	4	4	4	5	2	2	2	2	2	4	3	3	2	3	3	2	2	2	2	The first was my favorite, it was poetic and subtle but you could still follow what was going on and was easier to understand			None
100	1755	1	EN	3	5	2	Unemployed	4	4	3	4	4	2	3	3	2	3	5	5	4	4	5	3	3	3	3	3	I like Version 3 the best. I like how it rhymes and paints a picture.			I would like to read more.
100	379	1	EN	3	4	9	Data Evaluator	3	2	4	2	3	4	4	3	3	4	2	2	2	2	2	3	2	2	3	3	My favorite is version 2. It is the easiest for me to comprehend and I can picture the scenery more vividly.			No comments.
100	420	1	EN	3	4	10	Training	4	5	3	4	4	3	3	4	4	4	5	4	4	4	5	4	3	4	3	3	version 3 made more poetic sense			none
100	881	1	EN	3	4	2	Warehouse worker	4	4	3	3	3	4	4	3	4	4	4	5	5	4	4	1	2	1	1	1	of all of 'em I like three the best I felt it painted the picture The best.			I'm just wondering is this originally in Cantonese or Mandarin.
100	208	1	EN	2	5	9	Medical assistant	4	4	5	4	4	5	5	5	5	5	3	3	4	3	3	3	3	3	3	3	I liked the 2nd one best			No comment
100	537	1	EN	4	5	9	Nurse	3	4	4	4	4	4	4	3	4	4	3	3	2	2	3	2	3	1	3	3	I liked. 2. It was clear , grabbed my attention and very clear	Unknown translater	Na	Very interesting and entertaining
100	649	1	EN	3	4	9	IT Coordinator	4	5	3	4	4	3	2	3	3	3	4	3	3	2	3	3	4	3	3	3	It is the one that gets a strongest reaction from me. It really capture a lonely setting well			I would like to read more like these
100	405	1	EN	3	4	3	Black American	4	3	4	5	5	5	4	4	5	5	4	5	5	5	5	4	4	4	4	4	the verse 2 is very intersting			no comment
100	520	1	EN	3	4	2	Web developer	4	5	4	4	4	3	3	3	3	3	5	5	5	5	5	4	4	4	4	4	I like version 3 the most. I think it's highly descriptive, so I can paint a better picture of it in my mind. It also rolls off the tongue easily to create a memorable and meaningful poem.			N/A
100	595	1	EN	2	4	3	Artist	4	4	3	3	4	2	2	2	2	2	4	3	3	2	3	2	2	1	1	2	Version one (1) is my favorite for how descriptive and coherent it is			Version 4 is to vague and complicated to be enjoyable by the average english speaker.
100	1322	1	EN	3	4	3	Author/Editor	2	3	2	2	2	3	3	3	2	3	4	3	4	4	4	3	4	4	2	3	Considering that the original poem used a formal and rhyming structure, I feel Version 3 comes closest to capturing the vision of the original poem. It's also the most pleasant translation to read, expressing a clear story and implying clear emotions.			Version 4, the word-for-word translation, is interesting. The direct translation doesn't quite make sense in english, but it is evocative. And having access to this more direct translation, alongside the other translations, makes me feel like I understand the original poem, and what the other translation were aiming to express, better.
100	334	1	EN	3	4	9	manager	5	5	5	5	5	5	5	5	5	5	5	5	5	5	5	5	5	5	5	5	I like the third version. It seems the most organized and elegant of the four. I also like how it rhymes.			I don't know much about it but iit is certainly fascinating.
100	844	1	EN	4	5	2	Web Editor	4	4	4	5	5	3	3	2	3	2	4	3	3	3	4	1	2	1	1	1	I like the first one the best. I think it reflects the mood described about the poem. It captures thelongingof tgeconcubibevery well.			I thought it was interesting how each version changed it slightly so it didn't capture the mood by the last version.
100	696	1	EN	3	5	10	Marketing	2	3	4	4	4	4	4	4	4	4	5	5	5	5	5	3	3	3	3	3	My personal preference leans towards Version 3, which I find particularly captivating. It adeptly preserves the essence and poetic ambiance of the original Chinese poem while maintaining a rhymed structure. The use of rhymes adds a melodic quality to the translation, enhancing its lyrical flow and effectively conveying the emotions and imagery portrayed in the original work. Moreover, Version 3 s…			In considering the translation of classical Chinese poetry, I find it imperative to strike a delicate balance between preserving the original meaning and capturing the poetic essence in the target language. It's a nuanced task that requires navigating the intricacies of both languages and cultures to convey the depth and beauty of the original work while ensuring accessibility to readers unfamili…
100	928	1	EN	4	5	9	Disabled.	2	1	2	1	1	3	2	1	2	2	3	2	2	2	2	3	2	2	2	2	They all did a horrid job conveying her frustration in waiting. The wet soles are just a physical manifesting of the frustration but I don't get any emotion from any of them. But I do think in v 4 the inclusion of the original at least clues the reader as to why the verbiage might not be as expected			I admire those who are bilingual, and translating obviously is no easy task, but poetry unlike an article, a conventional story is generally unique in its framewor, voice etc and it seems like someone needs to truly be moved and passionate about a work to translate it so it can convey what the original author wrote. I was truly more interested in your description than any of the poems. I mean as …
100	1034	1	EN	2	4	9	Marketer	3	3	3	4	4	3	4	3	4	4	4	3	4	4	4	3	4	4	3	4	I find version 3 intriguing. The play on words was great			no comments
100	866	1	EN	2	5	9	fulltime student	4	3	4	4	4	3	4	2	3	3	4	3	4	4	4	4	4	2	1	3	I liked Version 1 best, because it felt like a good balance between capturing the original essence of the Chinese poem and creating a similar feeling for the English audience in its translation. However, I still would have preferred less reliance on prose, because it doesn't feel the same as the original poem.	Tani E. Barlow, W.F. Jenner	Ding Ling, Diana ChangXin Qi Shi, Sui Sin Far	very interesting survey, would be interested in others on the same subject
100	1505	1	EN	3	5	2	College Student	5	5	5	5	5	4	4	4	4	4	5	5	5	5	5	3	3	3	3	3	My favorite was the first as I felt it was the most evocative version. I could picture things very clearly.	Ken Liu	Liu Cixin, Ken Liu, Amy Tan	I think that some things can get lost in translation, but the translations can get close to the original intent.
100	749	1	EN	3	5	3	prolific worker	3	3	3	5	3	5	5	5	5	5	4	5	5	4	5	2	3	3	2	2	I like the rhyming and way the images are portrayed in version 3.			I don't
100	889	1	EN	3	4	3	concept artist	3	5	5	3	5	5	5	5	4	5	4	3	4	5	5	3	3	5	4	3	version 2 i loved the descriptions and it sounded almost musical in english it must be even better in chinese			version 4 was hardest to understand
100	883	1	EN	3	5	9	writer	3	4	3	4	3	4	4	3	3	2	5	5	5	5	5	4	4	5	5	5	Version 3 not only has the familiar rhyme of poems but the words are more active with objects having life. The phrasing isn't stilted or garbled as the first two. But version 4 is a close favorite with short phrases that are more metaphorical and poetic.	Not familiar	Li Bo	I'm somewhat confused, as I don't think I identified in my (Prolific) profile as literate in Chinese, though I see that you have methodically translated each character with its verbal word written in alphabet and explained the words.
100	1123	1	EN	3	5	9	forensic scientist	4	3	4	3	4	2	2	2	2	3	3	3	3	2	3	3	2	3	2	2	My favorite version conveys the feeling of isolation			It was interesting to read
100	1466	1	EN	3	5	9	Not currently employed, only working several hours a week doing freelance jobs	4	4	4	3	4	2	3	3	3	3	3	4	3	3	3	1	2	1	2	1	I prefer version 1 the best. The title "The Night Is Well On" sounds intriguing and unusual. I felt the wording and phrasing were the most poetic out of all the choices. The lines seemed to "flow" easily. I was most able to visualize the imagery in this version.			I do not have any prior experience or knowledge of translations of classical Chinese poetry.
100	1001	1	EN	3	5	9	Manager	3	4	3	2	3	4	4	5	3	4	4	3	5	5	4	2	4	5	2	4	I like version 4 the best for its imagery. It is a little difficult to understand the nuance of the translation though.		Wang Wei	N/A
100	465	1	EN	3	4	9	Office Manager	4	4	3	3	3	3	3	3	2	3	4	4	3	4	3	3	4	2	2	3	I think that I like the first version of the best because it is expressing what is happening in the poem in a clear way however, I think Version two is more purely poetic and still contains the imagery. That’s lost inside version three.			It is a difficult thing to translate this, without losing so,e of the nuance that comes from centuries of culture being passed down. Things that resonate with an eastern audience, one more acquainted with the customs and wordplay that can be essential to poetry is hard to convey.
100	362	1	EN	2	5	2	unemployed	4	4	4	4	4	3	3	3	2	3	4	4	4	4	4	2	2	2	2	2	Version 1 felt the most real to me, with the descriptions and wording.			The last version did confuse me a little bit.
100	1383	1	EN	3	4	9	Market Research Analyst	3	2	3	2	3	1	1	1	1	1	3	3	2	2	3	1	1	1	1	1	Version 3 seems to be the best as its imagery and flow are better than the other versions.			None of the translations truly capture the situation depicted in the original poetry. This is especially true for the "dogged by insomnia and anxiety" part.
100	2600	1	EN	3	5	10	School Principal	4	5	3	3	4	4	4	5	4	4	4	5	4	3	4	3	4	4	4	4	I like version 2 better. It felt relatable and engaging. it was easy to imagine myself in the scenario.	Lin Yutang, Arthur Waley	Du Fu	NA
100	1028	1	EN	3	5	10	Information Technology	4	4	4	4	4	3	3	2	3	2	3	4	3	4	4	4	4	4	4	3	Version 1			no
100	543	1	EN	2	5	9	retail associate	2	1	3	3	2	3	4	5	3	4	5	5	5	5	5	3	3	2	2	1	3 feels the most faithful to the original writing. I dislike 2's first person POV and it feels more amateurish than 3.			I like seeing the explanations given as to why translations differ so much. Some translators are opaque with how or why they translated passages, so I really appreciate having the reasoning laid out.
100	544	1	EN	2	4	9	Japanese tutor	5	3	3	4	4	4	4	3	4	4	4	4	4	3	4	2	2	2	3	2	I like the first and third ones the best. The first one is effective, simple, and lovely, so it has a traditional charm to it. The third one seems more "modern" and easy to digest. It is pretty, but feels more westernized than the first one.		I've not read many modern ones; I had to do a lot of reading from Confucius and Lao Tzu but not as many modern Chinese authors.	As someone who studies Japanese and tutors it, it's interesting to see how the hanzi compares to the Japanese kanji; there are some characters that I could make out to get an understanding of what was going on. Beyond that, though, it feels difficult to fully translate Chinese poetry. There are so many little details, words, and formattings that make it quite different from English (or even just …
100	560	1	EN	3	4	9	Flight Attendant	4	4	3	3	3	3	3	3	3	3	4	4	4	4	4	4	2	2	2	3	I like version 4 ther best. It sounds better and seems to flow with ease and less tension. The choice of words causing it to rhyme is supportive of my own feelings.		Wang Wei	It's interesting each translators perspective. That is the beauty of poetry. There is no one correct interpretation except that of the orginal writer.
100	431	1	EN	3	4	3	Laborer	3	3	4	3	3	3	3	4	4	3	3	4	3	3	3	4	3	2	3	3	Third			None
100	2165	1	EN	2	4	2	Marketing	4	4	4	4	5	4	4	4	5	4	4	4	4	5	5	3	3	3	3	2	I like version 2 the most because it has a simple and very clear tone. While at the same time telling the story.			I really like the way that these translations were made I feel they kept the poem alive. Even though these poems were not meant to maintain their meaning through translations.
100	147	1	EN	3	5	3	healthcare admin	3	3	3	3	3	5	5	5	5	5	2	2	2	2	2	1	1	1	1	1	My most favorite version explains that there's curtains.			I would like to read more.
100	880	1	EN	3	5	11	Computer Engineer	3	4	3	3	3	5	5	5	4	5	4	4	4	4	4	2	3	1	2	2	Version 2, "The Jewel Stairs' Grievance," stands out as my favorite interpretation of the poem. It effectively captures the simplicity, elegance, and emotional depth of the original classical Chinese poem.			Translating classical Chinese poetry presents a unique challenge due to the rich cultural and linguistic nuances embedded in the original texts. Effective translations must balance faithfulness to the original meaning with capturing the poetic beauty, imagery, and emotional resonance of the poems.
100	318	1	EN	3	4	10	Financial Manager	3	3	3	3	3	4	4	4	4	4	4	4	4	4	4	2	2	2	2	2	Version 3 felt the most personal.			N/A
100	336	1	EN	3	5	10	QC analyst	3	2	2	4	3	4	4	4	4	4	2	2	2	3	2	3	4	4	3	4	I like version 2 the best because it seems to flow better and Feels more descriptive.			None
100	265	1	EN	2	5	9	employee	3	3	3	4	4	4	4	4	5	4	4	4	4	4	4	2	2	2	3	2	version 2 made the most sense		NA	NA
100	491	1	EN	2	5	2	Manager	4	4	3	4	4	2	2	1	2	1	4	5	4	4	4	2	3	3	2	2	I like version 3 the most as it both conveys a English poem but makes sense with the original context.		Confucius	I enjoyed this assignment!
